# Supplementary material for: Transcriptome of interstitial cells of Cajal reveals unique and selective gene signatures
Source: PLoS One. 2017 Apr 20;12(4):e0176031. doi: 10.1371/journal.pone.0176031 (PMC5398589; doi:10.1371/journal.pone.0176031)
Supplement: S1 Table — (XLSX) [file pone.0176031.s010.xlsx]

## Sheet: Sheet1
S1 Table. Summary of ICC transcriptomes obtained from RNA-seq.
Sample	Total read	Mapped read	Known gene	Total isoform	Average isoform
Jejunal ICC	206711208	177168420	18045	55259	3.06229
Colonic ICC	193155892	168384646	16903	54488	3.22357
