# Supplementary material for: Transcriptome of interstitial cells of Cajal reveals unique and selective gene signatures
Source: PLoS One. 2017 Apr 20;12(4):e0176031. doi: 10.1371/journal.pone.0176031 (PMC5398589; doi:10.1371/journal.pone.0176031)
Supplement: S2 Table — (XLSX) [file pone.0176031.s011.xlsx]

## Sheet: jejunum
S2 Table. A list of transcriptional variants expressed in jejunal and colonic ICC.
Transciptional variant								FPKM
Tracking_id	Code	Nearest_ref_ID	Gene_ID	Gene_name	TSS_ID	Locus	Length	JICC	CICC
TCONS_00004262	j	NM_001011874	XLOC_000741	Xkr4	TSS3211	chr1:3189753-3661805	12543	0.14754	0.187531
TCONS_00015968	j	NM_011441	XLOC_000744	Sox17	TSS3222	chr1:4481008-4486808	2700	0	0.0496234
TCONS_00005308	j	NM_011441	XLOC_000744	Sox17	TSS3220	chr1:4481008-4486808	2335	0.165112	0.0865397
TCONS_00007382	j	NM_011441	XLOC_000744	Sox17	TSS3221	chr1:4481008-4486808	2582	0.0261553	0
TCONS_00004264	j	NM_011441	XLOC_000744	Sox17	TSS3221	chr1:4481008-4486808	1254	0.0341022	0.0451194
TCONS_00004263	j	NM_011441	XLOC_000744	Sox17	TSS3221	chr1:4481008-4486808	3711	0	0.0377833
TCONS_00018617	j	NM_011441	XLOC_000744	Sox17	TSS3221	chr1:4481008-4486808	1837	0.0557617	0
TCONS_00016698	j	NM_001177658	XLOC_000745	Mrpl15	TSS3223	chr1:4685543-4775821	2770	0.723694	0.574844
TCONS_00001380	j	NM_001177658	XLOC_000745	Mrpl15	TSS3223	chr1:4685543-4775821	1461	7.24855	5.37185
TCONS_00016697	j	NM_001177658	XLOC_000745	Mrpl15	TSS3223	chr1:4685543-4775821	1215	0.075858	0.0540596
TCONS_00001384	j	NM_001177658	XLOC_000745	Mrpl15	TSS3223	chr1:4685543-4775821	662	0.499336	0.0879757
TCONS_00004265	j	NM_001177658	XLOC_000745	Mrpl15	TSS3223	chr1:4685543-4775821	2523	0.055592	0.000384847
TCONS_00001382	=	NM_025300	XLOC_000745	Mrpl15	TSS3223	chr1:4685543-4775821	1918	1.15368	0.674955
TCONS_00015970	j	NM_001177658	XLOC_000745	Mrpl15	TSS3223	chr1:4685543-4775821	522	4.95875	4.72368
TCONS_00015259	j	NM_001177658	XLOC_000745	Mrpl15	TSS3223	chr1:4685543-4775821	2207	0.06374	0.0362292
TCONS_00001381	=	NM_001177658	XLOC_000745	Mrpl15	TSS3223	chr1:4685543-4775821	4203	0.0638535	0.0707808
TCONS_00000001	=	NM_008866	XLOC_000001	Lypla1	TSS1	chr1:4797973-4836816	2433	25.6625	25.1975
TCONS_00000004	=	NM_001159751	XLOC_000002	Tcea1	TSS3	chr1:4847774-4890176	2564	0.358064	0.320413
TCONS_00000002	=	NM_001159750	XLOC_000002	Tcea1	TSS2	chr1:4847774-4890176	2668	4.79931	6.00544
TCONS_00000003	=	NM_011541	XLOC_000002	Tcea1	TSS2	chr1:4847774-4890176	2671	23.382	31.0403
TCONS_00001386	=	NM_021374	XLOC_000746	Rgs20	TSS3226	chr1:4893923-5060366	2463	0.130325	0.0788368
TCONS_00001388	j	NM_001177795	XLOC_000746	Rgs20	TSS3230	chr1:4893923-5060366	1619	0.0763479	0.0823055
TCONS_00015260	j	NM_001177795	XLOC_000746	Rgs20	TSS3229	chr1:4893923-5060366	1608	0.0760641	0.152875
TCONS_00000006	j	NM_133826	XLOC_000003	Atp6v1h	TSS7	chr1:5073173-5152630	1873	2.37335	2.22318
TCONS_00015017	j	NM_133826	XLOC_000003	Atp6v1h	TSS6	chr1:5073173-5152630	1813	0.411929	0.291834
TCONS_00006761	j	NM_133826	XLOC_000003	Atp6v1h	TSS9	chr1:5073173-5152630	1232	4.38774	2.57616
TCONS_00015702	j	NM_133826	XLOC_000003	Atp6v1h	TSS5	chr1:5073173-5152630	1753	0.0726416	0
TCONS_00017295	j	NM_133826	XLOC_000003	Atp6v1h	TSS5	chr1:5073173-5152630	1769	1.09689	1.1946
TCONS_00005999	j	NM_133826	XLOC_000003	Atp6v1h	TSS5	chr1:5073173-5152630	1783	5.07018	4.11308
TCONS_00003917	j	NM_133826	XLOC_000003	Atp6v1h	TSS8	chr1:5073173-5152630	1326	0.141967	0
TCONS_00000005	=	NM_133826	XLOC_000003	Atp6v1h	TSS5	chr1:5073173-5152630	1976	14.1934	16.7792
TCONS_00015018	j	NM_001204371	XLOC_000004	Oprk1	TSS11	chr1:5574175-5596289	4477	0.0734183	0
TCONS_00000009	j	NM_001204371	XLOC_000004	Oprk1	TSS12	chr1:5574175-5596289	4784	0.333763	0.167758
TCONS_00003918	j	NM_001204371	XLOC_000004	Oprk1	TSS13	chr1:5574175-5596289	4576	0.571686	0.207649
TCONS_00000007	=	NM_001204371	XLOC_000004	Oprk1	TSS11	chr1:5574175-5596289	4707	0.110823	0
TCONS_00006001	j	NM_001204371	XLOC_000004	Oprk1	TSS10	chr1:5574175-5596289	4660	0	0.220311
TCONS_00000010	j	NM_001204371	XLOC_000004	Oprk1	TSS13	chr1:5574175-5596289	4460	0	0.173116
TCONS_00003919	j	NM_009826	XLOC_000005	Rb1cc1	TSS22	chr1:6199454-6266185	4864	0.119304	0.0912827
TCONS_00006006	j	NM_009826	XLOC_000005	Rb1cc1	TSS21	chr1:6199454-6266185	5195	0.0357482	0.0366007
TCONS_00017297	j	NM_009826	XLOC_000005	Rb1cc1	TSS16	chr1:6199454-6266185	10717	0.746442	1.07653
TCONS_00000011	=	NM_009826	XLOC_000005	Rb1cc1	TSS21	chr1:6199454-6266185	7046	5.81267	7.62139
TCONS_00003920	j	NM_001195732	XLOC_000006	Fam150a	TSS25	chr1:6349180-6385238	1685	0	0.0327131
TCONS_00000013	=	NM_001195732	XLOC_000006	Fam150a	TSS26	chr1:6349180-6385238	858	0.0303404	0.0592783
TCONS_00006765	j	NM_173868	XLOC_000007	St18	TSS32	chr1:6477738-6853079	3351	0.0926305	0.0362161
TCONS_00018335	j	NM_173868	XLOC_000007	St18	TSS27	chr1:6477738-6853079	5605	0	0.0823816
TCONS_00006764	j	NM_173868	XLOC_000007	St18	TSS31	chr1:6477738-6853079	4760	0.049807	0
TCONS_00006763	j	NM_173868	XLOC_000007	St18	TSS29	chr1:6477738-6853079	1882	0.0713584	0
TCONS_00000015	=	NM_183028	XLOC_000009	Pcmtd1	TSS34	chr1:7079000-7163709	5232	15.8009	14.4546
TCONS_00004952	j	NM_183028	XLOC_000009	Pcmtd1	TSS35	chr1:7079000-7163709	6433	2.8248	3.71922
TCONS_00015704	j	NM_183028	XLOC_000009	Pcmtd1	TSS39	chr1:7079000-7163709	4269	2.37564	4.51252
TCONS_00015261	j	NM_027671	XLOC_000748	Sntg1	TSS3232	chr1:8349829-9290203	7175	1.37683e-05	0.0344582
TCONS_00015262	j	NM_027671	XLOC_000748	Sntg1	TSS3232	chr1:8349829-9290203	7100	0.0613933	0.00742902
TCONS_00007384	j	NM_027671	XLOC_000748	Sntg1	TSS3233	chr1:8349829-9290203	2793	0.103081	0.0922824
TCONS_00007385	j	NM_027671	XLOC_000748	Sntg1	TSS3234	chr1:8349829-9290203	2568	0.0408452	0.0262645
TCONS_00001391	j	NM_027671	XLOC_000748	Sntg1	TSS3234	chr1:8349829-9290203	2922	0	0.0262541
TCONS_00000017	=	NM_021511	XLOC_000011	Rrs1	TSS41	chr1:9492268-9537536	2048	7.1355	7.39151
TCONS_00015705	j	NM_175236	XLOC_000012	Adhfe1	TSS49	chr1:9538126-9621353	1079	0.981388	0.324252
TCONS_00006007	j	NM_175236	XLOC_000012	Adhfe1	TSS42	chr1:9538126-9621353	1134	0.656779	0.267059
TCONS_00015972	j	NR_015470	XLOC_000750	2610203C22Rik	TSS3236	chr1:9538126-9621353	3255	0.188115	0.254126
TCONS_00004953	j	NM_175236	XLOC_000012	Adhfe1	TSS42	chr1:9538126-9621353	2889	0.224637	0.155063
TCONS_00016417	j	NM_175236	XLOC_000012	Adhfe1	TSS43	chr1:9538126-9621353	1748	0.100637	0.0717551
TCONS_00000019	=	NR_027664	XLOC_000012	Adhfe1	TSS42	chr1:9538126-9621353	3098	0.20306	0.174363
TCONS_00001392	j	NR_015470	XLOC_000750	2610203C22Rik	TSS3236	chr1:9538126-9621353	7528	0	0.152791
TCONS_00001393	=	NR_015470	XLOC_000750	2610203C22Rik	TSS3236	chr1:9538126-9621353	3804	0.228498	0.430157
TCONS_00000021	=	NM_178399	XLOC_000013	3110035E14Rik	TSS52	chr1:9538126-9621353	3187	0.0267453	0.0520087
TCONS_00015020	j	NM_175236	XLOC_000012	Adhfe1	TSS42	chr1:9538126-9621353	1873	0.040218	0
TCONS_00006279	j	NM_008651	XLOC_000751	Mybl1	TSS3242	chr1:9657490-9690446	3877	0	0.131451
TCONS_00005309	j	NM_008651	XLOC_000751	Mybl1	TSS3239	chr1:9657490-9690446	3340	0.162573	0.123762
TCONS_00001394	j	NM_008651	XLOC_000751	Mybl1	TSS3246	chr1:9657490-9690446	3046	0	0.0857394
TCONS_00001396	=	NM_008651	XLOC_000751	Mybl1	TSS3245	chr1:9657490-9690446	5115	0.30695	0.394655
TCONS_00007387	j	NM_008651	XLOC_000751	Mybl1	TSS3244	chr1:9657490-9690446	2837	0.235342	0
TCONS_00005310	j	NM_008651	XLOC_000751	Mybl1	TSS3240	chr1:9657490-9690446	4035	0	0.087448
TCONS_00005311	j	NM_008651	XLOC_000751	Mybl1	TSS3241	chr1:9657490-9690446	4923	0	0.056864
TCONS_00004269	j	NM_008651	XLOC_000751	Mybl1	TSS3241	chr1:9657490-9690446	4789	0.207627	0.213767
TCONS_00001395	j	NM_008651	XLOC_000751	Mybl1	TSS3246	chr1:9657490-9690446	3343	0.095495	0.119357
TCONS_00000022	=	NR_040462	XLOC_000014	1700034P13Rik	TSS55	chr1:9708053-9761337	1494	0.417696	0.332199
TCONS_00001398	=	NM_173443	XLOC_000752	Vcpip1	TSS3249	chr1:9708053-9761337	10054	5.01376	5.9699
TCONS_00016419	j	NM_133220	XLOC_000015	Sgk3	TSS59	chr1:9788210-9892649	972	0	0.0530169
TCONS_00017301	j	NM_133220	XLOC_000015	Sgk3	TSS60	chr1:9788210-9892649	2426	1.63651	0.615915
TCONS_00006768	j	NM_133220	XLOC_000015	Sgk3	TSS57	chr1:9788210-9892649	1546	2.76429	1.40016
TCONS_00017302	j	NM_133220	XLOC_000015	Sgk3	TSS61	chr1:9788210-9892649	2098	1.6187	0.719854
TCONS_00000023	=	NM_133220	XLOC_000015	Sgk3	TSS56	chr1:9788210-9892649	5515	0.184586	0.161033
TCONS_00000024	=	NM_177547	XLOC_000015	Sgk3	TSS56	chr1:9788210-9892649	5408	0.146316	0.0842872
TCONS_00006009	j	NM_177722	XLOC_000016	6030422M02Rik	TSS63	chr1:9898718-9931358	2483	0	0.025374
TCONS_00006769	j	NM_177722	XLOC_000016	6030422M02Rik	TSS64	chr1:9898718-9931358	2524	0.192252	0
TCONS_00000028	j	NM_177722	XLOC_000016	6030422M02Rik	TSS65	chr1:9898718-9931358	1545	0.143668	0.133092
TCONS_00005314	j	NR_024067	XLOC_000753	Snhg6	TSS3250	chr1:9932105-9934284	511	0.21636	0
TCONS_00007388	j	NR_024067	XLOC_000753	Snhg6	TSS3251	chr1:9932105-9934284	1076	0.808351	0
TCONS_00001399	=	NR_024067	XLOC_000753	Snhg6	TSS3250	chr1:9932105-9934284	407	12.3406	10.0685
TCONS_00005313	j	NR_024067	XLOC_000753	Snhg6	TSS3250	chr1:9932105-9934284	417	1.47331	1.20779
TCONS_00001400	j	NR_024067	XLOC_000753	Snhg6	TSS3251	chr1:9932105-9934284	1275	2.9209	3.86182
TCONS_00001405	=	NM_027033	XLOC_000756	Lrrc67	TSS3257	chr1:9958706-9999211	784	0	0.0286068
TCONS_00001404	=	NM_145692	XLOC_000756	Lrrc67	TSS3257	chr1:9958706-9999211	1407	0.0464145	0.0435746
TCONS_00015974	j	NM_013715	XLOC_000757	Cops5	TSS3260	chr1:10014695-10028009	443	2.33421	3.39612
TCONS_00015975	j	NM_013715	XLOC_000757	Cops5	TSS3259	chr1:10014695-10028009	1203	6.10339	6.52729
TCONS_00001407	=	NM_013715	XLOC_000757	Cops5	TSS3259	chr1:10014695-10028009	1239	26.0214	24.4895
TCONS_00000029	=	NM_026493	XLOC_000017	Cspp1	TSS66	chr1:10028298-10126849	4354	4.39361	5.51237
TCONS_00015976	j	NM_001102430	XLOC_000758	Arfgef1	TSS3261	chr1:10127587-10224377	3806	2.76575	3.97591
TCONS_00007390	j	NM_001102430	XLOC_000758	Arfgef1	TSS3263	chr1:10127587-10224377	3531	4.30718	5.59955
TCONS_00015977	j	NM_001102430	XLOC_000758	Arfgef1	TSS3262	chr1:10127587-10224377	7247	1.87496	2.74875
TCONS_00001408	=	NM_001102430	XLOC_000758	Arfgef1	TSS3264	chr1:10127587-10224377	7412	4.33583	4.89129
TCONS_00016700	j	NM_177834	XLOC_000759	Cpa6	TSS3266	chr1:10314774-10710024	999	0	0.130249
TCONS_00001409	=	NM_177834	XLOC_000759	Cpa6	TSS3265	chr1:10314774-10710024	1930	0.0883426	0.311268
TCONS_00000030	=	NM_029525	XLOC_000018	Prex2	TSS67	chr1:10983545-11293763	11054	0.176589	0.136298
TCONS_00000031	=	NM_001033636	XLOC_000018	Prex2	TSS69	chr1:10983545-11293763	6537	0.135107	0.12961
TCONS_00000033	j	NM_001160369	XLOC_000019	A830018L16Rik	TSS71	chr1:11404070-11965983	1789	0.0141698	0.117741
TCONS_00015706	j	NM_001160369	XLOC_000019	A830018L16Rik	TSS72	chr1:11404070-11965983	1621	0.0250673	0
TCONS_00006770	j	NM_001160369	XLOC_000019	A830018L16Rik	TSS72	chr1:11404070-11965983	1711	0.0724172	0
TCONS_00016420	j	NM_001160369	XLOC_000019	A830018L16Rik	TSS72	chr1:11404070-11965983	6642	0.108193	0.0899526
TCONS_00000040	=	NM_172294	XLOC_000020	Sulf1	TSS74	chr1:12682510-12851265	6046	0.793488	0.232584
TCONS_00000039	=	NM_001198566	XLOC_000020	Sulf1	TSS73	chr1:12682510-12851265	4530	0.182819	0
TCONS_00000041	j	NM_001198565	XLOC_000020	Sulf1	TSS75	chr1:12682510-12851265	5063	0	0.265512
TCONS_00000038	=	NM_001198565	XLOC_000020	Sulf1	TSS73	chr1:12682510-12851265	4625	0.617312	0.67776
TCONS_00006771	j	NM_001198565	XLOC_000020	Sulf1	TSS76	chr1:12682510-12851265	4212	0.155325	0
TCONS_00004957	j	NM_001198565	XLOC_000020	Sulf1	TSS77	chr1:12682510-12851265	3057	0.249517	0.390664
TCONS_00007392	j	NM_172841	XLOC_000761	Slco5a1	TSS3273	chr1:12856579-12982822	2207	0.136108	0.0497096
TCONS_00015265	j	NM_172841	XLOC_000761	Slco5a1	TSS3271	chr1:12856579-12982822	6213	7.87196e-06	0.177099
TCONS_00001411	j	NM_172841	XLOC_000761	Slco5a1	TSS3270	chr1:12856579-12982822	6205	0.103653	0.15365
TCONS_00004271	j	NM_172841	XLOC_000761	Slco5a1	TSS3268	chr1:12856579-12982822	8604	0.0156134	0.336535
TCONS_00001413	j	NM_172841	XLOC_000761	Slco5a1	TSS3274	chr1:12856579-12982822	8436	0	0.0540144
TCONS_00007391	j	NM_172841	XLOC_000761	Slco5a1	TSS3272	chr1:12856579-12982822	7171	0.176718	0
TCONS_00007393	j	NM_001081209	XLOC_000762	Prdm14	TSS3276	chr1:13103390-13117244	1786	0.0738443	0
TCONS_00018621	j	NM_001081209	XLOC_000762	Prdm14	TSS3275	chr1:13103390-13117244	1321	0.0544437	0.0530252
TCONS_00004272	j	NM_008678	XLOC_000763	Ncoa2	TSS3283	chr1:13129199-13364164	8181	0	0.637445
TCONS_00005315	j	NM_008678	XLOC_000763	Ncoa2	TSS3281	chr1:13129199-13364164	7725	0	0.826374
TCONS_00017622	j	NM_008678	XLOC_000763	Ncoa2	TSS3283	chr1:13129199-13364164	8193	0.529399	1.97451
TCONS_00001417	=	NM_008678	XLOC_000763	Ncoa2	TSS3286	chr1:13129199-13364164	8213	1.64224	2.93009
TCONS_00015979	j	NM_008678	XLOC_000763	Ncoa2	TSS3284	chr1:13129199-13364164	8340	0	0.70076
TCONS_00016703	j	NM_008678	XLOC_000763	Ncoa2	TSS3286	chr1:13129199-13364164	8273	0	0.0951118
TCONS_00001416	=	NM_001077695	XLOC_000763	Ncoa2	TSS3286	chr1:13129199-13364164	8006	0.828313	0.000220566
TCONS_00016702	j	NM_008678	XLOC_000763	Ncoa2	TSS3284	chr1:13129199-13364164	7827	0.708398	0
TCONS_00005316	j	NM_008678	XLOC_000763	Ncoa2	TSS3282	chr1:13129199-13364164	8175	1.93118	0.00895801
TCONS_00007395	j	NM_008678	XLOC_000763	Ncoa2	TSS3280	chr1:13129199-13364164	6863	2.17658	3.23392
TCONS_00007396	j	NM_028173	XLOC_000764	Tram1	TSS3289	chr1:13554782-13579945	2174	3.68306	9.02266
TCONS_00001418	=	NM_028173	XLOC_000764	Tram1	TSS3287	chr1:13554782-13579945	2888	27.0748	48.0972
TCONS_00004273	j	NM_028173	XLOC_000764	Tram1	TSS3290	chr1:13554782-13579945	2547	0.313811	7.65681
TCONS_00007397	j	NM_028173	XLOC_000764	Tram1	TSS3288	chr1:13554782-13579945	2539	1.24172	1.33972
TCONS_00001420	=	NM_145381	XLOC_000765	Lactb2	TSS3291	chr1:13606537-13650602	11251	2.84785	2.37025
TCONS_00018340	j	NM_001011873	XLOC_000021	Xkr9	TSS79	chr1:13658733-13695809	5927	1.38021e-05	0.139317
TCONS_00000042	=	NM_001011873	XLOC_000021	Xkr9	TSS78	chr1:13658733-13695809	6049	0.0720214	7.01286e-06
TCONS_00001421	=	NR_004447	XLOC_000766	Gm5523	TSS3293	chr1:13775689-13782857	1245	0.390575	0
TCONS_00001424	j	NM_010164	XLOC_000767	Eya1	TSS3295	chr1:14158820-14300327	3932	0.0620199	2.99488
TCONS_00005318	j	NM_010164	XLOC_000767	Eya1	TSS3294	chr1:14158820-14300327	4217	0	0.729285
TCONS_00006280	j	NM_010164	XLOC_000767	Eya1	TSS3294	chr1:14158820-14300327	4345	2.40223e-05	2.92272
TCONS_00001422	j	NM_010164	XLOC_000767	Eya1	TSS3295	chr1:14158820-14300327	3753	0	0.349804
TCONS_00005320	j	NM_010164	XLOC_000767	Eya1	TSS3294	chr1:14158820-14300327	4389	0	1.59245
TCONS_00007398	j	NM_010164	XLOC_000767	Eya1	TSS3294	chr1:14158820-14300327	4664	0.143872	0.384433
TCONS_00001425	=	NM_010164	XLOC_000767	Eya1	TSS3294	chr1:14158820-14300327	4330	0.157098	0
TCONS_00004274	j	NM_010164	XLOC_000767	Eya1	TSS3294	chr1:14158820-14300327	4286	0	0.514394
TCONS_00015980	j	NM_010164	XLOC_000767	Eya1	TSS3296	chr1:14158820-14300327	3513	0.0556138	3.76187
TCONS_00001423	j	NM_010164	XLOC_000767	Eya1	TSS3295	chr1:14158820-14300327	4025	0.0346107	2.8941
TCONS_00001427	=	NM_010827	XLOC_000768	Msc	TSS3297	chr1:14743276-14765899	1715	0.361959	0.0991599
TCONS_00018622	j	NM_010827	XLOC_000768	Msc	TSS3299	chr1:14743276-14765899	1025	0.460349	0.0961755
TCONS_00003924	j	NM_001098528	XLOC_000026	Kcnb2	TSS91	chr1:15275275-15713832	14971	0.154381	0.28283
TCONS_00000048	j	NM_001098528	XLOC_000026	Kcnb2	TSS90	chr1:15275275-15713832	17012	0.231544	0.0826433
TCONS_00015021	j	NM_001098528	XLOC_000026	Kcnb2	TSS90	chr1:15275275-15713832	16081	0.0939071	0
TCONS_00015711	j	NM_009352	XLOC_000027	Terf1	TSS106	chr1:15795045-15883134	1156	0.681327	0.518842
TCONS_00001430	=	NM_001033288	XLOC_000770	Gm106	TSS3302	chr1:15795045-15883134	11998	0.280633	0.0393839
TCONS_00004959	j	NM_009352	XLOC_000027	Terf1	TSS105	chr1:15795045-15883134	1635	0.257959	1.49014
TCONS_00018623	j	NM_001033288	XLOC_000770	Gm106	TSS3304	chr1:15795045-15883134	3145	0.418284	0.00735343
TCONS_00000051	=	NM_009352	XLOC_000027	Terf1	TSS105	chr1:15795045-15883134	1633	3.30305	5.05633
TCONS_00006779	j	NM_009352	XLOC_000027	Terf1	TSS104	chr1:15795045-15883134	1948	0.861633	0.199745
TCONS_00005321	j	NM_001033288	XLOC_000770	Gm106	TSS3305	chr1:15795045-15883134	935	0.786734	0.141064
TCONS_00015022	j	NM_009352	XLOC_000027	Terf1	TSS107	chr1:15795045-15883134	943	0.096004	0.397763
TCONS_00001433	=	NM_001243238	XLOC_000771	4930444P10Rik	TSS3308	chr1:16056059-16083122	717	0.0338091	0.0338191
TCONS_00001434	=	NM_011291	XLOC_000772	Rpl7	TSS3309	chr1:16091375-16094514	934	307.475	314.965
TCONS_00000057	=	NM_133832	XLOC_000028	Rdh10	TSS125	chr1:16094720-16123804	4710	4.21918	8.16273
TCONS_00001436	=	NM_025303	XLOC_000773	Stau2	TSS3310	chr1:16218890-16509738	2890	0.000329932	2.37992
TCONS_00004276	j	NM_025303	XLOC_000773	Stau2	TSS3311	chr1:16218890-16509738	3438	0.263101	1.76641
TCONS_00001437	j	NM_025303	XLOC_000773	Stau2	TSS3312	chr1:16218890-16509738	2952	2.6627	3.56096
TCONS_00015268	j	NM_025303	XLOC_000773	Stau2	TSS3311	chr1:16218890-16509738	3243	0.0993819	0
TCONS_00001435	=	NM_001111272	XLOC_000773	Stau2	TSS3310	chr1:16218890-16509738	2759	3.46302	0.0855376
TCONS_00006281	j	NM_025303	XLOC_000773	Stau2	TSS3311	chr1:16218890-16509738	3569	2.58316	0.45083
TCONS_00006282	j	NM_025773	XLOC_000775	Ube2w	TSS3316	chr1:16553660-16609368	508	8.55332	10.8186
TCONS_00001438	=	NM_025773	XLOC_000775	Ube2w	TSS3316	chr1:16553660-16609368	2354	10.4631	14.5756
TCONS_00006283	j	NM_025773	XLOC_000775	Ube2w	TSS3316	chr1:16553660-16609368	1109	8.81175	8.61764
TCONS_00001441	=	NM_026456	XLOC_000776	Tceb1	TSS3318	chr1:16631742-16647200	2080	15.9531	15.8019
TCONS_00005323	j	NM_026456	XLOC_000776	Tceb1	TSS3318	chr1:16631742-16647200	1926	1.14707	0.715727
TCONS_00001439	j	NM_026456	XLOC_000776	Tceb1	TSS3318	chr1:16631742-16647200	1902	0	1.73147
TCONS_00001440	j	NM_026456	XLOC_000776	Tceb1	TSS3319	chr1:16631742-16647200	2142	4.33847	3.54348
TCONS_00006782	j	NM_026392	XLOC_000030	Tmem70	TSS128	chr1:16655271-16668356	1472	0.617953	0.125647
TCONS_00000060	=	NM_027415	XLOC_000030	Tmem70	TSS127	chr1:16655271-16668356	1729	17.2869	13.5245
TCONS_00000059	=	NM_026392	XLOC_000030	Tmem70	TSS127	chr1:16655271-16668356	1732	2.38855	0.990243
TCONS_00000061	j	NM_016923	XLOC_000031	Ly96	TSS130	chr1:16677781-16700014	938	0.168175	0.352233
TCONS_00015716	j	NM_016923	XLOC_000031	Ly96	TSS132	chr1:16677781-16700014	565	0.117181	0.13663
TCONS_00006783	j	NM_016923	XLOC_000031	Ly96	TSS134	chr1:16677781-16700014	1080	0.331878	0.251641
TCONS_00004965	j	NM_016923	XLOC_000031	Ly96	TSS129	chr1:16677781-16700014	861	1.42164	1.78367
TCONS_00018342	j	NM_016923	XLOC_000031	Ly96	TSS133	chr1:16677781-16700014	418	0	0.100869
TCONS_00004278	j	NM_020604	XLOC_000777	Jph1	TSS3321	chr1:16954619-17088065	4283	0.0727622	0.066683
TCONS_00007401	j	NM_020604	XLOC_000777	Jph1	TSS3322	chr1:16954619-17088065	2767	0.23429	0.217526
TCONS_00001443	=	NM_020604	XLOC_000777	Jph1	TSS3321	chr1:16954619-17088065	4807	0.365923	0.650145
TCONS_00001442	j	NM_020604	XLOC_000777	Jph1	TSS3321	chr1:16954619-17088065	4481	0.140245	0.290624
TCONS_00000063	=	NM_010267	XLOC_000032	Gdap1	TSS135	chr1:17135443-17154365	3937	0.763978	0.843962
TCONS_00006016	j	NM_010267	XLOC_000032	Gdap1	TSS136	chr1:17135443-17154365	3685	0.0941735	0
TCONS_00000064	=	NM_053191	XLOC_000033	Pi15	TSS137	chr1:17591981-17621115	6923	0.0790457	0.127964
TCONS_00000065	j	NM_053191	XLOC_000033	Pi15	TSS138	chr1:17591981-17621115	6564	0	0.21008
TCONS_00006018	j	NM_031402	XLOC_000034	Crispld1	TSS144	chr1:17717174-17761823	3411	0.0559108	0.00540639
TCONS_00000067	=	NM_031402	XLOC_000034	Crispld1	TSS142	chr1:17717174-17761823	9644	0.127233	0.126691
TCONS_00000066	j	NM_031402	XLOC_000034	Crispld1	TSS143	chr1:17717174-17761823	1348	0.120021	0.161806
TCONS_00016427	j	NM_031402	XLOC_000034	Crispld1	TSS143	chr1:17717174-17761823	1606	0.0825761	0
TCONS_00000068	j	NM_031402	XLOC_000034	Crispld1	TSS145	chr1:17717174-17761823	3588	0.143358	0.070715
TCONS_00006017	j	NM_031402	XLOC_000034	Crispld1	TSS141	chr1:17717174-17761823	3798	0.06581	0
TCONS_00001450	j	NM_153179	XLOC_000783	Pkhd1	TSS3329	chr1:20047859-20608138	1465	0.0309548	0.0624167
TCONS_00001451	j	NM_153179	XLOC_000783	Pkhd1	TSS3330	chr1:20047859-20608138	2423	0.0494645	0.0722603
TCONS_00007404	j	NM_153179	XLOC_000783	Pkhd1	TSS3333	chr1:20047859-20608138	1435	0.110564	0.0193578
TCONS_00001454	=	NM_008563	XLOC_000785	Mcm3	TSS3335	chr1:20793094-20810294	2886	3.52405	5.72753
TCONS_00017628	j	NM_008563	XLOC_000785	Mcm3	TSS3336	chr1:20793094-20810294	2114	0.00075179	0.525721
TCONS_00006788	j	NM_027974	XLOC_000040	Efhc1	TSS164	chr1:20878729-20985994	7642	0.0821264	0
TCONS_00001455	=	NR_040492	XLOC_000786	6720483E21Rik	TSS3337	chr1:20878729-20985994	1120	0.0361404	0
TCONS_00000081	j	NM_028829	XLOC_000040	Paqr8	TSS162	chr1:20878729-20985994	6143	0.885412	0.878018
TCONS_00016429	j	NM_027974	XLOC_000040	Efhc1	TSS171	chr1:20878729-20985994	2282	0	0.18094
TCONS_00000082	=	NM_027974	XLOC_000040	Efhc1	TSS171	chr1:20878729-20985994	2208	0.42301	1.19411
TCONS_00015023	j	NM_028829	XLOC_000040	Paqr8	TSS166	chr1:20878729-20985994	5011	2.69852	3.19445
TCONS_00015025	j	NM_027974	XLOC_000040	Efhc1	TSS171	chr1:20878729-20985994	2630	0.133223	0.0953261
TCONS_00000084	j	NM_027974	XLOC_000040	Efhc1	TSS180	chr1:20878729-20985994	5218	0.132489	0.258107
TCONS_00006789	j	NM_028829	XLOC_000040	Paqr8	TSS165	chr1:20878729-20985994	5646	0.0730469	0.116995
TCONS_00004280	j	NR_040492	XLOC_000786	6720483E21Rik	TSS3337	chr1:20878729-20985994	1342	0.0981081	0.336647
TCONS_00006019	j	NM_027974	XLOC_000040	Efhc1	TSS171	chr1:20878729-20985994	2202	0.106581	0.302468
TCONS_00007406	j	NM_133252	XLOC_000788	Tram2	TSS3340	chr1:20986142-21069306	5914	0.42681	0.39355
TCONS_00017629	j	NM_133252	XLOC_000788	Tram2	TSS3343	chr1:20986142-21069306	5876	0.331843	1.03234
TCONS_00016704	j	NM_133252	XLOC_000788	Tram2	TSS3342	chr1:20986142-21069306	6379	0.398664	0.24207
TCONS_00001457	=	NM_133252	XLOC_000788	Tram2	TSS3341	chr1:20986142-21069306	6631	2.18003	5.63215
TCONS_00000089	=	NM_029398	XLOC_000043	Tmem14a	TSS192	chr1:21208662-21342280	1112	4.18912	4.71391
TCONS_00005325	j	NR_002858	XLOC_000790	Gm4956	TSS3346	chr1:21208662-21342280	1163	0.0740833	0
TCONS_00007408	j	NR_002858	XLOC_000790	Gm4956	TSS3350	chr1:21208662-21342280	1566	0.113862	0
TCONS_00001458	=	NR_002858	XLOC_000790	Gm4956	TSS3346	chr1:21208662-21342280	1148	0.423106	0.200429
TCONS_00017630	j	NR_002858	XLOC_000790	Gm4956	TSS3349	chr1:21208662-21342280	953	0.0881946	0.0536841
TCONS_00007409	j	NR_002858	XLOC_000790	Gm4956	TSS3351	chr1:21208662-21342280	933	0.056636	0.0680896
TCONS_00003931	j	NM_001077353	XLOC_000043	Gsta3	TSS192	chr1:21208662-21342280	1468	0.577192	0.237461
TCONS_00005324	j	NR_002858	XLOC_000790	Gm4956	TSS3346	chr1:21208662-21342280	2882	0.133917	0.0271532
TCONS_00016431	j	NM_001077353	XLOC_000043	Gsta3	TSS197	chr1:21208662-21342280	1250	0.0835772	0.0253823
TCONS_00000088	j	NM_029398	XLOC_000043	Tmem14a	TSS192	chr1:21208662-21342280	1344	1.1483	0.970422
TCONS_00000096	=	NM_001113187	XLOC_000046	Khdc1b	TSS205	chr1:21373636-21376465	2247	0.0596538	0.00563349
TCONS_00001461	=	NM_023872	XLOC_000793	Kcnq5	TSS3363	chr1:21388467-21952647	6923	0	0.101078
TCONS_00015982	j	NM_001160139	XLOC_000793	Kcnq5	TSS3361	chr1:21388467-21952647	6363	0.236998	0.0830185
TCONS_00001462	j	NM_001160139	XLOC_000793	Kcnq5	TSS3364	chr1:21388467-21952647	7166	0.157634	0.0481133
TCONS_00001459	j	NM_001160139	XLOC_000793	Kcnq5	TSS3357	chr1:21388467-21952647	5161	0.162878	0.16682
TCONS_00005326	j	NM_001160139	XLOC_000793	Kcnq5	TSS3356	chr1:21388467-21952647	6028	1.82681	0
TCONS_00006285	j	NM_001160139	XLOC_000793	Kcnq5	TSS3355	chr1:21388467-21952647	5141	1.3117	0
TCONS_00004284	j	NM_001160139	XLOC_000793	Kcnq5	TSS3365	chr1:21388467-21952647	7520	2.00188	0.159099
TCONS_00017632	j	NM_001160139	XLOC_000793	Kcnq5	TSS3359	chr1:21388467-21952647	5567	0.133241	0
TCONS_00016706	j	NM_053270	XLOC_000794	Rims1	TSS3371	chr1:22275990-22812563	2791	0.319635	0.192963
TCONS_00001467	=	NM_053270	XLOC_000794	Rims1	TSS3373	chr1:22275990-22812563	4066	0.0400326	0
TCONS_00001463	j	NM_053270	XLOC_000794	Rims1	TSS3368	chr1:22275990-22812563	3817	3.00825	0.613972
TCONS_00001465	=	NM_001012624	XLOC_000794	Rims1	TSS3373	chr1:22275990-22812563	3727	0	0.0675849
TCONS_00007413	j	NM_053270	XLOC_000794	Rims1	TSS3369	chr1:22275990-22812563	3308	0.430433	3.34435e-05
TCONS_00006286	j	NM_053270	XLOC_000794	Rims1	TSS3370	chr1:22275990-22812563	3236	6.64721	1.59813
TCONS_00001470	=	NM_001081079	XLOC_000796	Ogfrl1	TSS3375	chr1:23373262-23390014	4844	3.59701	8.83323
TCONS_00001471	j	NM_001081079	XLOC_000796	Ogfrl1	TSS3375	chr1:23373262-23390014	4847	1.72652	3.9716
TCONS_00015984	j	NM_028534	XLOC_000797	Smap1	TSS3376	chr1:23768764-23929208	960	11.2384	13.215
TCONS_00000101	=	NM_172124	XLOC_000050	B3gat2	TSS214	chr1:23768764-23929208	4355	0.853711	1.1401
TCONS_00001472	=	NM_028534	XLOC_000797	Smap1	TSS3377	chr1:23768764-23929208	2259	19.5742	20.8045
TCONS_00004286	j	NM_028534	XLOC_000797	Smap1	TSS3377	chr1:23768764-23929208	2421	3.66439	2.56408
TCONS_00001473	=	NM_026503	XLOC_000798	1110058L19Rik	TSS3380	chr1:24002777-24012479	667	24.8879	13.799
TCONS_00015986	j	NM_026604	XLOC_000799	Fam135a	TSS3385	chr1:24017596-24107329	5183	0.0341438	0.0500847
TCONS_00007414	j	NM_026604	XLOC_000799	Fam135a	TSS3388	chr1:24017596-24107329	5905	1.93023	1.41592
TCONS_00015985	j	NM_026604	XLOC_000799	Fam135a	TSS3384	chr1:24017596-24107329	4797	0.171165	0.413573
TCONS_00001478	j	NM_026604	XLOC_000799	Fam135a	TSS3381	chr1:24017596-24107329	8098	0.746131	1.44173
TCONS_00016707	j	NM_026604	XLOC_000799	Fam135a	TSS3386	chr1:24017596-24107329	3635	1.92397	2.38869
TCONS_00001476	j	NM_026604	XLOC_000799	Fam135a	TSS3393	chr1:24017596-24107329	4586	0.952422	1.3387
TCONS_00007416	j	NM_026604	XLOC_000799	Fam135a	TSS3390	chr1:24017596-24107329	7985	0.140463	0.19897
TCONS_00007415	j	NM_026604	XLOC_000799	Fam135a	TSS3386	chr1:24017596-24107329	7029	1.03898	0.162462
TCONS_00001474	=	NM_026604	XLOC_000799	Fam135a	TSS3381	chr1:24017596-24107329	6467	0.698945	0.675381
TCONS_00006289	j	NM_026604	XLOC_000799	Fam135a	TSS3387	chr1:24017596-24107329	5143	0.516115	0.59349
TCONS_00015270	j	NM_026604	XLOC_000799	Fam135a	TSS3382	chr1:24017596-24107329	5192	0	0.123403
TCONS_00017634	j	NM_026604	XLOC_000799	Fam135a	TSS3381	chr1:24017596-24107329	4934	2.15739	1.10685
TCONS_00007417	j	NM_026604	XLOC_000799	Fam135a	TSS3383	chr1:24017596-24107329	6159	0.578521	0
TCONS_00003935	j	NM_007740	XLOC_000051	Col9a1	TSS219	chr1:24184448-24259613	1728	0.373316	0.0177555
TCONS_00003934	j	NM_007740	XLOC_000051	Col9a1	TSS217	chr1:24184448-24259613	3107	0.397172	0
TCONS_00015027	j	NM_007740	XLOC_000051	Col9a1	TSS218	chr1:24184448-24259613	2070	0.476807	0
TCONS_00000103	j	NM_007740	XLOC_000051	Col9a1	TSS216	chr1:24184448-24259613	3338	3.58061	0.0861265
TCONS_00006801	j	NM_007740	XLOC_000051	Col9a1	TSS220	chr1:24184448-24259613	1124	1.46236	7.98866e-05
TCONS_00007418	j	NM_007733	XLOC_000800	Col19a1	TSS3396	chr1:24264521-24594276	8206	0.0520876	0
TCONS_00001482	=	NM_007733	XLOC_000800	Col19a1	TSS3397	chr1:24264521-24594276	10542	0.00329783	0.212881
TCONS_00001480	j	NM_007733	XLOC_000800	Col19a1	TSS3395	chr1:24264521-24594276	7373	1.85022e-05	0.383339
TCONS_00001481	j	NM_007733	XLOC_000800	Col19a1	TSS3396	chr1:24264521-24594276	7965	0	0.0734919
TCONS_00000104	=	NM_026719	XLOC_000052	Lmbrd1	TSS221	chr1:24685382-24823146	5392	13.4569	15.9122
TCONS_00018345	j	NM_026719	XLOC_000052	Lmbrd1	TSS221	chr1:24685382-24823146	1727	5.8168	5.99721
TCONS_00018346	j	NM_026719	XLOC_000052	Lmbrd1	TSS221	chr1:24685382-24823146	1663	0.545766	0.47697
TCONS_00001483	j	NM_175642	XLOC_000801	Bai3	TSS3401	chr1:25124320-25887090	2863	0.0768477	0.116638
TCONS_00015271	j	NM_175642	XLOC_000801	Bai3	TSS3405	chr1:25124320-25887090	5640	0.097873	0.0746133
TCONS_00001485	j	NM_175642	XLOC_000801	Bai3	TSS3403	chr1:25124320-25887090	3629	0.0890778	0.0494249
TCONS_00001487	=	NM_001204913	XLOC_000802	Gm20172	TSS3407	chr1:25124320-25887090	1551	0.0177007	0.0284678
TCONS_00007420	j	NM_175642	XLOC_000801	Bai3	TSS3404	chr1:25124320-25887090	3732	0.0632838	0
TCONS_00007419	j	NM_175642	XLOC_000801	Bai3	TSS3400	chr1:25124320-25887090	2801	0.146227	0.0766249
TCONS_00001484	j	NM_175642	XLOC_000801	Bai3	TSS3402	chr1:25124320-25887090	2924	0	0.200243
TCONS_00015987	j	NM_001081080	XLOC_000805	Phf3	TSS3412	chr1:30859134-30930741	5718	0.392274	0.41913
TCONS_00007423	j	NM_001081080	XLOC_000805	Phf3	TSS3413	chr1:30859134-30930741	4053	1.77151	3.21192
TCONS_00006291	j	NM_001081080	XLOC_000805	Phf3	TSS3412	chr1:30859134-30930741	7697	0.837074	0.410667
TCONS_00015988	j	NM_001081080	XLOC_000805	Phf3	TSS3412	chr1:30859134-30930741	7612	0.16429	0.080709
TCONS_00018630	j	NM_001081080	XLOC_000805	Phf3	TSS3417	chr1:30859134-30930741	7527	0.295989	0.489269
TCONS_00004293	j	NM_001081080	XLOC_000805	Phf3	TSS3412	chr1:30859134-30930741	7931	4.14263	5.60844
TCONS_00005329	j	NM_001081080	XLOC_000805	Phf3	TSS3415	chr1:30859134-30930741	4401	0.4606	0.758852
TCONS_00001490	=	NM_001081080	XLOC_000805	Phf3	TSS3416	chr1:30859134-30930741	7561	0.000374509	1.28013
TCONS_00001491	j	NM_001081080	XLOC_000805	Phf3	TSS3414	chr1:30859134-30930741	4560	2.00334	3.5185
TCONS_00001493	=	NM_011200	XLOC_000806	Ptp4a1	TSS3421	chr1:30997145-31006600	4129	5.2825	6.15609
TCONS_00015989	j	NR_002688	XLOC_000806	Gm13363	TSS3420	chr1:30997145-31006600	3477	0.785224	1.21998
TCONS_00001494	=	NR_002688	XLOC_000806	Gm13363	TSS3421	chr1:30997145-31006600	2784	17.4873	17.4704
TCONS_00001492	j	NR_002688	XLOC_000806	Gm13363	TSS3418	chr1:30997145-31006600	3349	3.47566	4.97328
TCONS_00000105	=	NM_153601	XLOC_000053	Lgsn	TSS222	chr1:31197922-31279501	1903	0.025185	0.00631473
TCONS_00000108	j	NM_133235	XLOC_000056	Khdrbs2	TSS225	chr1:32229579-32742354	1409	0.108961	0.0753491
TCONS_00006802	j	NM_133235	XLOC_000056	Khdrbs2	TSS225	chr1:32229579-32742354	1810	0.299334	0.0642785
TCONS_00003936	j	NM_133235	XLOC_000056	Khdrbs2	TSS225	chr1:32229579-32742354	1222	0.202472	0.116301
TCONS_00006024	j	NM_133235	XLOC_000056	Khdrbs2	TSS225	chr1:32229579-32742354	995	0.348763	0
TCONS_00001502	=	NM_008922	XLOC_000825	Prim2	TSS3447	chr1:33510655-33728052	1937	2.82936	4.72784
TCONS_00016708	j	NM_008922	XLOC_000825	Prim2	TSS3447	chr1:33510655-33728052	1934	0	0.110394
TCONS_00016437	j	NM_008999	XLOC_000067	Rab23	TSS247	chr1:33776740-33800112	2537	3.65722	5.75485
TCONS_00000115	=	NM_001159729	XLOC_000067	Rab23	TSS248	chr1:33776740-33800112	4209	0.141485	0.0640219
TCONS_00000114	=	NM_008999	XLOC_000067	Rab23	TSS246	chr1:33776740-33800112	4321	5.5934	11.745
TCONS_00018632	j	NM_145392	XLOC_000826	Bag2	TSS3450	chr1:33802328-33814595	1781	1.25114	0.98598
TCONS_00001503	=	NM_145392	XLOC_000826	Bag2	TSS3448	chr1:33802328-33814595	1815	11.931	12.0157
TCONS_00017635	j	NM_145392	XLOC_000826	Bag2	TSS3448	chr1:33802328-33814595	1705	1.46439	1.28566
TCONS_00007438	j	NM_145392	XLOC_000826	Bag2	TSS3449	chr1:33802328-33814595	1644	0.371038	0
TCONS_00017636	j	NM_133817	XLOC_000827	Zfp451	TSS3451	chr1:33818240-33871407	6121	0.653972	0.402864
TCONS_00001504	=	NM_133817	XLOC_000827	Zfp451	TSS3453	chr1:33818240-33871407	3650	3.04206	3.39331
TCONS_00015994	j	NM_133817	XLOC_000827	Zfp451	TSS3451	chr1:33818240-33871407	3533	0.163066	0.463721
TCONS_00015993	j	NM_133817	XLOC_000827	Zfp451	TSS3452	chr1:33818240-33871407	832	1.65302	2.24873
TCONS_00006296	j	NM_133817	XLOC_000827	Zfp451	TSS3451	chr1:33818240-33871407	3966	1.47287	1.91794
TCONS_00001505	j	NM_133817	XLOC_000827	Zfp451	TSS3451	chr1:33818240-33871407	12750	1.53981	2.39421
TCONS_00001506	=	NM_001161816	XLOC_000828	Gm15455	TSS3454	chr1:33892743-33895759	3016	0.870229	0.680701
TCONS_00007439	j	NM_177235	XLOC_000829	Bend6	TSS3455	chr1:33908849-33964617	2431	0.473643	0
TCONS_00001507	j	NM_177235	XLOC_000829	Bend6	TSS3457	chr1:33908849-33964617	2173	0	0.344005
TCONS_00004294	j	NM_177235	XLOC_000829	Bend6	TSS3456	chr1:33908849-33964617	2434	0.212419	0.31803
TCONS_00015995	j	NM_177235	XLOC_000829	Bend6	TSS3456	chr1:33908849-33964617	2226	0.128623	0
TCONS_00001508	=	NM_177235	XLOC_000829	Bend6	TSS3458	chr1:33908849-33964617	2292	0.000156491	0.289233
TCONS_00018349	j	NM_134448	XLOC_000068	Dst	TSS262	chr1:33965043-34366766	6411	7.89803	4.25587
TCONS_00015726	j	NM_134448	XLOC_000068	Dst	TSS264	chr1:33965043-34366766	1957	10.7284	5.67725
TCONS_00000121	j	NM_134448	XLOC_000068	Dst	TSS265	chr1:33965043-34366766	1969	11.6652	5.37098
TCONS_00006812	j	NM_134448	XLOC_000068	Dst	TSS258	chr1:33965043-34366766	9692	0.301022	0
TCONS_00018347	j	NM_134448	XLOC_000068	Dst	TSS256	chr1:33965043-34366766	13030	1.01767	1.52128
TCONS_00006028	j	NM_134448	XLOC_000068	Dst	TSS251	chr1:33965043-34366766	24122	1.02678	0.888137
TCONS_00004972	j	NM_134448	XLOC_000068	Dst	TSS258	chr1:33965043-34366766	8495	3.98045	1.20711
TCONS_00000118	j	NM_134448	XLOC_000068	Dst	TSS252	chr1:33965043-34366766	23364	0.729539	0.513005
TCONS_00017313	j	NM_134448	XLOC_000068	Dst	TSS255	chr1:33965043-34366766	11329	0.953793	0.595951
TCONS_00018348	j	NM_134448	XLOC_000068	Dst	TSS257	chr1:33965043-34366766	12958	0.462229	0.000151771
TCONS_00015030	j	NM_134448	XLOC_000068	Dst	TSS258	chr1:33965043-34366766	9312	2.41741	0.92027
TCONS_00017317	j	NM_134448	XLOC_000068	Dst	TSS262	chr1:33965043-34366766	6562	0.347793	0.136428
TCONS_00017316	j	NM_134448	XLOC_000068	Dst	TSS261	chr1:33965043-34366766	7596	0.170601	0.574681
TCONS_00005330	j	NM_027159	XLOC_000832	Ccdc115	TSS3463	chr1:34493514-34506227	1082	0.894589	0.921234
TCONS_00003941	j	NM_178601	XLOC_000069	Imp4	TSS272	chr1:34493514-34506227	5650	0.0670751	0.244536
TCONS_00001511	=	NM_027159	XLOC_000832	Ccdc115	TSS3462	chr1:34493514-34506227	1705	6.82217	8.61409
TCONS_00006814	j	NM_178601	XLOC_000069	Imp4	TSS269	chr1:34493514-34506227	6721	0.679125	0.44242
TCONS_00000122	=	NM_178601	XLOC_000069	Imp4	TSS270	chr1:34493514-34506227	6103	4.10389	4.06981
TCONS_00015728	j	NM_011206	XLOC_000070	Ptpn18	TSS277	chr1:34513918-34532603	1501	0.0304146	0.0474455
TCONS_00000124	=	NM_011206	XLOC_000070	Ptpn18	TSS277	chr1:34513918-34532603	1573	0.0777182	0.212814
TCONS_00003942	j	NM_011206	XLOC_000070	Ptpn18	TSS284	chr1:34513918-34532603	414	0	0.0840671
TCONS_00015031	j	NM_011206	XLOC_000070	Ptpn18	TSS283	chr1:34513918-34532603	687	0.267095	0.930294
TCONS_00006817	j	NM_011206	XLOC_000070	Ptpn18	TSS281	chr1:34513918-34532603	986	0.159845	0.0370749
TCONS_00006818	j	NM_011206	XLOC_000070	Ptpn18	TSS282	chr1:34513918-34532603	939	0.0946918	0
TCONS_00000126	=	NM_009355	XLOC_000071	Prss39	TSS288	chr1:34554608-34559907	1246	0.0227315	0.0253381
TCONS_00007440	j	NM_009356	XLOC_000834	Prss40	TSS3465	chr1:34607757-34618157	2631	0.114793	0.0275477
TCONS_00015032	j	NM_213727	XLOC_000073	Fam123c	TSS292	chr1:34635917-34648779	4564	0.0985856	0.0896202
TCONS_00000128	=	NM_213727	XLOC_000073	Fam123c	TSS293	chr1:34635917-34648779	5075	0.0946062	0
TCONS_00000129	=	NM_183019	XLOC_000075	Arhgef4	TSS299	chr1:34858566-34869599	2714	2.71014	1.31893
TCONS_00006297	j	NM_001160235	XLOC_000837	Fam168b	TSS3473	chr1:34870062-34899895	4759	0	3.37454
TCONS_00001515	=	NM_001160235	XLOC_000837	Fam168b	TSS3472	chr1:34870062-34899895	5059	1.36724	0.111677
TCONS_00001516	=	NM_001160236	XLOC_000837	Fam168b	TSS3472	chr1:34870062-34899895	5044	4.47956	5.72563
TCONS_00001517	=	NM_174997	XLOC_000837	Fam168b	TSS3472	chr1:34870062-34899895	5023	38.6703	47.4864
TCONS_00003944	j	NM_145516	XLOC_000076	Plekhb2	TSS302	chr1:34906803-34936432	3340	2.20628	0
TCONS_00000130	=	NM_145516	XLOC_000076	Plekhb2	TSS301	chr1:34906803-34936432	3317	45.8566	19.4645
TCONS_00000132	=	NM_015818	XLOC_000078	Hs6st1	TSS306	chr1:36125244-36163291	3719	3.51943	4.78317
TCONS_00000133	j	NM_015818	XLOC_000078	Hs6st1	TSS307	chr1:36125244-36163291	2971	1.92514	4.5154
TCONS_00006298	j	NM_198899	XLOC_000838	Uggt1	TSS3474	chr1:36196872-36301147	6143	3.39339	5.55908
TCONS_00001519	j	NM_198899	XLOC_000838	Uggt1	TSS3477	chr1:36196872-36301147	2083	5.69657	9.07594
TCONS_00001518	=	NM_198899	XLOC_000838	Uggt1	TSS3474	chr1:36196872-36301147	9029	3.0257	4.47723
TCONS_00016709	j	NM_198899	XLOC_000838	Uggt1	TSS3474	chr1:36196872-36301147	4642	0.315177	0.656552
TCONS_00007446	j	NM_198899	XLOC_000838	Uggt1	TSS3475	chr1:36196872-36301147	5260	1.0433	1.23592
TCONS_00018633	j	NM_198899	XLOC_000838	Uggt1	TSS3474	chr1:36196872-36301147	5423	0.259265	1.35997
TCONS_00005331	j	NM_198899	XLOC_000838	Uggt1	TSS3476	chr1:36196872-36301147	4749	0	0.0932909
TCONS_00018634	j	NM_153408	XLOC_000839	Neurl3	TSS3484	chr1:36321346-36332319	2979	0.0653124	0.111875
TCONS_00007447	j	NM_153408	XLOC_000839	Neurl3	TSS3478	chr1:36321346-36332319	2703	0.115178	0.0817637
TCONS_00015996	j	NM_153408	XLOC_000839	Neurl3	TSS3479	chr1:36321346-36332319	2840	0.200507	0.105294
TCONS_00000136	=	NM_001172206	XLOC_000079	Arid5a	TSS310	chr1:36364577-36390346	5696	0	0.111801
TCONS_00000138	=	NR_033310	XLOC_000079	Arid5a	TSS310	chr1:36364577-36390346	5578	0.0449766	0.0499127
TCONS_00006825	j	NM_001172205	XLOC_000079	Arid5a	TSS311	chr1:36364577-36390346	6607	0.183443	0.0960446
TCONS_00015036	j	NM_001172205	XLOC_000079	Arid5a	TSS310	chr1:36364577-36390346	9447	0.136966	0.0977344
TCONS_00004975	j	NM_001172205	XLOC_000079	Arid5a	TSS313	chr1:36364577-36390346	6023	0.052278	0.0503507
TCONS_00000135	=	NM_001172205	XLOC_000079	Arid5a	TSS310	chr1:36364577-36390346	5699	0.000664013	0.147636
TCONS_00007448	j	NM_172652	XLOC_000840	4632411B12Rik	TSS3487	chr1:36390947-36426026	4503	4.28281	2.45648
TCONS_00007449	j	NM_172652	XLOC_000840	4632411B12Rik	TSS3488	chr1:36390947-36426026	5046	5.4058	1.78623
TCONS_00001524	=	NM_172652	XLOC_000840	4632411B12Rik	TSS3489	chr1:36390947-36426026	4663	16.695	12.9946
TCONS_00004299	j	NM_172652	XLOC_000840	4632411B12Rik	TSS3489	chr1:36390947-36426026	4652	0.000935118	1.78599
TCONS_00017640	j	NM_001013374	XLOC_000841	Lman2l	TSS3490	chr1:36475494-36502094	5690	0.0185435	0.0370584
TCONS_00007450	j	NM_001013374	XLOC_000841	Lman2l	TSS3492	chr1:36475494-36502094	6290	0.235714	0.216834
TCONS_00001526	=	NM_001013374	XLOC_000841	Lman2l	TSS3490	chr1:36475494-36502094	6770	5.15689	7.0067
TCONS_00015274	j	NM_001013374	XLOC_000841	Lman2l	TSS3490	chr1:36475494-36502094	5874	0.0737696	0.0131794
TCONS_00004300	j	NM_001013374	XLOC_000841	Lman2l	TSS3490	chr1:36475494-36502094	6713	0.344882	0.667704
TCONS_00017641	j	NM_001013374	XLOC_000841	Lman2l	TSS3490	chr1:36475494-36502094	6687	0.41593	0.40695
TCONS_00000141	=	NM_033570	XLOC_000080	Cnnm4	TSS326	chr1:36528441-36565621	4582	1.90873	2.33678
TCONS_00003948	j	NM_033570	XLOC_000080	Cnnm4	TSS327	chr1:36528441-36565621	3201	1.09545	1.02343
TCONS_00000143	=	NM_053186	XLOC_000081	Cnnm3	TSS329	chr1:36568720-36585562	5184	3.16429	4.80435
TCONS_00015733	j	NM_001039551	XLOC_000081	Cnnm3	TSS329	chr1:36568720-36585562	4215	3.83885	3.39604
TCONS_00000144	j	NM_001039551	XLOC_000081	Cnnm3	TSS329	chr1:36568720-36585562	5952	0.763154	0.918876
TCONS_00004301	j	NM_153502	XLOC_000843	Ankrd23	TSS3495	chr1:36586974-36604233	3209	0.294981	0.1937
TCONS_00004302	j	NM_153502	XLOC_000843	Ankrd23	TSS3495	chr1:36586974-36604233	5974	1.08627	1.83703
TCONS_00007451	j	NM_153502	XLOC_000843	Ankrd23	TSS3499	chr1:36586974-36604233	3879	0.402865	0.383246
TCONS_00005334	j	NM_153502	XLOC_000843	Ankrd23	TSS3498	chr1:36586974-36604233	2892	0	0.0908199
TCONS_00015275	j	NM_153502	XLOC_000843	Ankrd23	TSS3495	chr1:36586974-36604233	3289	0.289284	0.072307
TCONS_00004303	j	NM_153502	XLOC_000843	Ankrd23	TSS3495	chr1:36586974-36604233	5933	0.636321	0.549199
TCONS_00001527	j	NM_153502	XLOC_000843	Ankrd23	TSS3497	chr1:36586974-36604233	5849	1.2488	0.62194
TCONS_00018636	j	NM_153502	XLOC_000843	Ankrd23	TSS3495	chr1:36586974-36604233	2996	0.140878	0.369175
TCONS_00016710	j	NM_153502	XLOC_000843	Ankrd23	TSS3495	chr1:36586974-36604233	4140	1.48321	1.55988
TCONS_00001528	j	NM_153502	XLOC_000843	Ankrd23	TSS3497	chr1:36586974-36604233	7908	0.354292	0.788247
TCONS_00015998	j	NM_153502	XLOC_000843	Ankrd23	TSS3496	chr1:36586974-36604233	2294	0	0.050923
TCONS_00017644	j	NM_001126047	XLOC_000844	Sema4c	TSS3500	chr1:36605486-36740028	3453	0.64757	1.07384
TCONS_00015276	j	NM_001126047	XLOC_000844	Sema4c	TSS3501	chr1:36605486-36740028	3498	0.0898073	0.000286602
TCONS_00005336	j	NM_001126047	XLOC_000844	Sema4c	TSS3505	chr1:36605486-36740028	3402	0.240978	0.426094
TCONS_00005337	j	NM_001126047	XLOC_000844	Sema4c	TSS3506	chr1:36605486-36740028	3550	0	0.238741
TCONS_00017643	j	NM_001126047	XLOC_000844	Sema4c	TSS3510	chr1:36605486-36740028	4623	0.113779	0.670236
TCONS_00015999	j	NM_001126046	XLOC_000844	Fam178b	TSS3503	chr1:36605486-36740028	800	0.113063	0.174908
TCONS_00007452	j	NM_001126047	XLOC_000844	Sema4c	TSS3502	chr1:36605486-36740028	4936	0.0700833	0
TCONS_00001533	j	NM_001126046	XLOC_000844	Fam178b	TSS3503	chr1:36605486-36740028	1265	0.223736	0.351859
TCONS_00001531	j	NM_001126047	XLOC_000844	Sema4c	TSS3500	chr1:36605486-36740028	3512	1.04966	1.80573
TCONS_00001535	=	NM_001126046	XLOC_000844	Fam178b	TSS3519	chr1:36605486-36740028	2282	0.0293029	0
TCONS_00006301	j	NM_001126047	XLOC_000844	Sema4c	TSS3509	chr1:36605486-36740028	3105	0	1.43213
TCONS_00005335	j	NM_001126047	XLOC_000844	Sema4c	TSS3504	chr1:36605486-36740028	3069	1.08559	2.68359
TCONS_00001534	=	NM_027957	XLOC_000844	Fam178b	TSS3516	chr1:36605486-36740028	905	0.0720482	0
TCONS_00017648	j	NM_001126046	XLOC_000844	Fam178b	TSS3517	chr1:36605486-36740028	736	0.0246667	0.156854
TCONS_00016713	j	NM_001126046	XLOC_000844	Fam178b	TSS3503	chr1:36605486-36740028	801	0	0.398679
TCONS_00006303	j	NM_001126046	XLOC_000844	Fam178b	TSS3516	chr1:36605486-36740028	752	0.107044	0.109705
TCONS_00018638	j	NM_001126047	XLOC_000844	Sema4c	TSS3512	chr1:36605486-36740028	3869	0	0.475535
TCONS_00017646	j	NM_001126047	XLOC_000844	Sema4c	TSS3501	chr1:36605486-36740028	3104	0.410223	0.00057159
TCONS_00001530	=	NM_001126047	XLOC_000844	Sema4c	TSS3501	chr1:36605486-36740028	3805	1.15996	4.81152
TCONS_00005338	j	NM_001126047	XLOC_000844	Sema4c	TSS3502	chr1:36605486-36740028	5691	0.605025	1.63796
TCONS_00006302	j	NM_001126046	XLOC_000844	Fam178b	TSS3503	chr1:36605486-36740028	627	0.0977078	0.175433
TCONS_00017645	j	NM_001126047	XLOC_000844	Sema4c	TSS3501	chr1:36605486-36740028	5218	0.142732	0.750181
TCONS_00000145	=	NM_009942	XLOC_000082	Cox5b	TSS332	chr1:36748331-36750233	569	248.789	82.7492
TCONS_00005340	j	NM_146107	XLOC_000845	Actr1b	TSS3521	chr1:36754957-36766946	2553	5.61338	5.53203
TCONS_00007453	j	NM_146107	XLOC_000845	Actr1b	TSS3524	chr1:36754957-36766946	3155	0.0660784	0.0703852
TCONS_00001537	j	NM_146107	XLOC_000845	Actr1b	TSS3523	chr1:36754957-36766946	3370	10.3491	7.21632
TCONS_00001538	=	NM_146107	XLOC_000845	Actr1b	TSS3523	chr1:36754957-36766946	3339	25.3973	27.9021
TCONS_00000148	=	NM_009539	XLOC_000084	Zap70	TSS338	chr1:36818705-36840328	2180	0.0776888	0
TCONS_00006830	j	NM_009539	XLOC_000084	Zap70	TSS342	chr1:36818705-36840328	1778	0.187735	5.11662e-06
TCONS_00000151	j	NM_009539	XLOC_000084	Zap70	TSS342	chr1:36818705-36840328	1047	0.209032	0.233384
TCONS_00000149	j	NM_009539	XLOC_000084	Zap70	TSS340	chr1:36818705-36840328	2125	0.155752	0.0445695
TCONS_00000150	j	NM_009539	XLOC_000084	Zap70	TSS341	chr1:36818705-36840328	2196	0.0851177	0.08256
TCONS_00001540	=	NM_018872	XLOC_000846	Tmem131	TSS3527	chr1:36843577-36997334	6548	22.8138	13.0525
TCONS_00005341	j	NM_018872	XLOC_000846	Tmem131	TSS3529	chr1:36843577-36997334	6999	8.77357	3.70628
TCONS_00016001	j	NM_018872	XLOC_000846	Tmem131	TSS3528	chr1:36843577-36997334	6802	2.0757	2.34845
TCONS_00001539	j	NM_018872	XLOC_000846	Tmem131	TSS3525	chr1:36843577-36997334	5043	1.99309	4.62492
TCONS_00016714	j	NM_018872	XLOC_000846	Tmem131	TSS3526	chr1:36843577-36997334	4479	16.3677	7.14018
TCONS_00007454	j	NM_018872	XLOC_000846	Tmem131	TSS3530	chr1:36843577-36997334	3904	6.28522	3.71501
TCONS_00006835	j	NM_009918	XLOC_000086	Cnga3	TSS376	chr1:37274902-37322010	4051	0.0690695	0.0146182
TCONS_00000159	=	NM_009918	XLOC_000086	Cnga3	TSS372	chr1:37274902-37322010	3498	0.053141	0.164326
TCONS_00015040	j	NM_009918	XLOC_000086	Cnga3	TSS370	chr1:37274902-37322010	5322	0.0607065	0.0442783
TCONS_00003954	j	NM_009918	XLOC_000086	Cnga3	TSS370	chr1:37274902-37322010	5370	9.84399e-05	0.109813
TCONS_00000160	j	NM_009918	XLOC_000086	Cnga3	TSS373	chr1:37274902-37322010	3763	0.145003	0.0620333
TCONS_00000164	=	NM_172971	XLOC_000089	Inpp4a	TSS389	chr1:37356730-37467582	2997	0.0896605	0.0546897
TCONS_00015043	j	NM_030266	XLOC_000089	Inpp4a	TSS388	chr1:37356730-37467582	5639	3.95656	5.90304
TCONS_00004983	j	NM_030266	XLOC_000089	Inpp4a	TSS388	chr1:37356730-37467582	5794	2.02831	1.67546
TCONS_00000163	=	NM_030266	XLOC_000089	Inpp4a	TSS388	chr1:37356730-37467582	5688	0.546019	0.464363
TCONS_00006041	j	NM_030266	XLOC_000089	Inpp4a	TSS388	chr1:37356730-37467582	5672	3.65687	4.25011
TCONS_00016002	j	NM_198006	XLOC_000849	6330578E17Rik	TSS3533	chr1:37473929-37486948	3661	1.22928	7.26011
TCONS_00001541	=	NM_198006	XLOC_000849	6330578E17Rik	TSS3534	chr1:37473929-37486948	3862	15.7112	12.3237
TCONS_00000169	=	NM_026123	XLOC_000090	Unc50	TSS402	chr1:37487016-37495969	1412	9.54767	13.4087
TCONS_00004991	j	NM_026123	XLOC_000090	Unc50	TSS402	chr1:37487016-37495969	1073	0.895642	1.17613
TCONS_00000167	j	NM_026123	XLOC_000090	Unc50	TSS402	chr1:37487016-37495969	987	13.2184	12.849
TCONS_00000168	j	NM_026123	XLOC_000090	Unc50	TSS402	chr1:37487016-37495969	1273	3.79447	4.39424
TCONS_00000170	j	NM_026123	XLOC_000090	Unc50	TSS403	chr1:37487016-37495969	1703	4.84476	5.85864
TCONS_00006304	j	NM_173870	XLOC_000850	Mgat4a	TSS3535	chr1:37496021-37597894	7189	0.0740375	0.0561381
TCONS_00015279	j	NM_173870	XLOC_000850	Mgat4a	TSS3535	chr1:37496021-37597894	7416	15.979	1.56938
TCONS_00001543	j	NM_173870	XLOC_000850	Mgat4a	TSS3535	chr1:37496021-37597894	7266	17.2081	3.41009
TCONS_00017652	j	NM_173870	XLOC_000850	Mgat4a	TSS3536	chr1:37496021-37597894	5615	35.2151	7.1403
TCONS_00001544	=	NR_024017	XLOC_000851	4930594C11Rik	TSS3539	chr1:37496021-37597894	2755	0.388017	0.077397
TCONS_00016717	j	NM_173870	XLOC_000850	Mgat4a	TSS3535	chr1:37496021-37597894	7127	0.802288	0
TCONS_00005342	j	NM_173870	XLOC_000850	Mgat4a	TSS3535	chr1:37496021-37597894	7253	8.03552	1.41143
TCONS_00016004	j	NM_173870	XLOC_000850	Mgat4a	TSS3538	chr1:37496021-37597894	7045	0	0.250354
TCONS_00018639	j	NM_028096	XLOC_000852	2010300C02Rik	TSS3543	chr1:37668520-37776656	5178	0.0434542	0
TCONS_00016005	j	NM_028096	XLOC_000852	2010300C02Rik	TSS3547	chr1:37668520-37776656	4802	0.0592327	0.0562902
TCONS_00017653	j	NM_028096	XLOC_000852	2010300C02Rik	TSS3545	chr1:37668520-37776656	4569	0.0301175	0
TCONS_00005344	j	NM_028096	XLOC_000852	2010300C02Rik	TSS3543	chr1:37668520-37776656	5026	0.0413156	0.116365
TCONS_00015280	j	NM_028096	XLOC_000852	2010300C02Rik	TSS3540	chr1:37668520-37776656	1120	0.00558382	0.176176
TCONS_00001546	=	NM_028096	XLOC_000852	2010300C02Rik	TSS3547	chr1:37668520-37776656	4361	0.0541377	0.176992
TCONS_00001545	j	NM_028096	XLOC_000852	2010300C02Rik	TSS3544	chr1:37668520-37776656	3874	0.156428	0.085994
TCONS_00007456	j	NM_028096	XLOC_000852	2010300C02Rik	TSS3541	chr1:37668520-37776656	1762	0.292344	0.0402803
TCONS_00005345	j	NM_028096	XLOC_000852	2010300C02Rik	TSS3547	chr1:37668520-37776656	4364	4.93815e-05	0.129786
TCONS_00001548	j	NM_207228	XLOC_000853	Tsga10	TSS3549	chr1:37811426-37922240	3992	0.157173	0.203148
TCONS_00007462	j	NM_207228	XLOC_000853	Tsga10	TSS3551	chr1:37811426-37922240	2971	0.0760556	0
TCONS_00007461	j	NM_207228	XLOC_000853	Tsga10	TSS3553	chr1:37811426-37922240	5529	0.257065	0.357532
TCONS_00015283	j	NM_207228	XLOC_000853	Tsga10	TSS3551	chr1:37811426-37922240	1631	0	0.0539385
TCONS_00006307	j	NM_207228	XLOC_000853	Tsga10	TSS3551	chr1:37811426-37922240	1786	0.00876661	0.0333533
TCONS_00016007	j	NM_207228	XLOC_000853	Tsga10	TSS3550	chr1:37811426-37922240	2743	0	0.117376
TCONS_00007459	j	NM_207228	XLOC_000853	Tsga10	TSS3551	chr1:37811426-37922240	3441	0.127526	0.0138714
TCONS_00017655	j	NM_207228	XLOC_000853	Tsga10	TSS3550	chr1:37811426-37922240	3423	0.219679	0.281815
TCONS_00007460	j	NM_207228	XLOC_000853	Tsga10	TSS3549	chr1:37811426-37922240	3391	0.126674	0.0625605
TCONS_00005346	j	NM_207228	XLOC_000853	Tsga10	TSS3550	chr1:37811426-37922240	2401	0.0013652	0.288199
TCONS_00018641	j	NM_207228	XLOC_000853	Tsga10	TSS3551	chr1:37811426-37922240	2256	0.106233	0.0831168
TCONS_00001547	=	NM_207228	XLOC_000853	Tsga10	TSS3551	chr1:37811426-37922240	3400	0	0.0996106
TCONS_00007458	j	NM_207228	XLOC_000853	Tsga10	TSS3550	chr1:37811426-37922240	3775	0.0259798	0
TCONS_00001549	j	NM_207228	XLOC_000853	Tsga10	TSS3554	chr1:37811426-37922240	4127	0.160038	0.382142
TCONS_00006305	j	NM_207228	XLOC_000853	Tsga10	TSS3550	chr1:37811426-37922240	4114	0.0976942	0
TCONS_00016006	j	NM_207228	XLOC_000853	Tsga10	TSS3551	chr1:37811426-37922240	4320	0	0.076534
TCONS_00006306	j	NM_207228	XLOC_000853	Tsga10	TSS3549	chr1:37811426-37922240	2581	0	0.0826192
TCONS_00000172	j	NM_001037918	XLOC_000091	Lipt1	TSS406	chr1:37928742-37955178	10871	0.250998	0.393728
TCONS_00016009	j	NM_026913	XLOC_000854	Mitd1	TSS3557	chr1:37928742-37955178	1230	0.443074	0.214215
TCONS_00000171	=	NM_001037918	XLOC_000091	Lipt1	TSS405	chr1:37928742-37955178	8331	0.593345	0.691497
TCONS_00001550	=	NM_026913	XLOC_000854	Mitd1	TSS3557	chr1:37928742-37955178	1229	3.55321	4.90097
TCONS_00000173	=	NM_027098	XLOC_000092	Mrpl30	TSS409	chr1:37928742-37955178	691	27.0416	18.6335
TCONS_00003959	j	NM_027098	XLOC_000092	Mrpl30	TSS409	chr1:37928742-37955178	508	7.13807	6.40567
TCONS_00016450	j	NM_001037918	XLOC_000091	Lipt1	TSS405	chr1:37928742-37955178	1870	1.11996	0.687862
TCONS_00018361	j	NM_001037918	XLOC_000091	Lipt1	TSS406	chr1:37928742-37955178	10609	0.130984	0.000153273
TCONS_00001551	j	NM_026913	XLOC_000854	Mitd1	TSS3558	chr1:37928742-37955178	5579	0.77003	0.736789
TCONS_00004308	j	NM_172054	XLOC_000857	Txndc9	TSS3567	chr1:38040166-38054594	958	13.4958	14.4812
TCONS_00007466	j	NM_172054	XLOC_000857	Txndc9	TSS3565	chr1:38040166-38054594	5236	0.893773	0.917969
TCONS_00001554	=	NM_172054	XLOC_000857	Txndc9	TSS3566	chr1:38040166-38054594	4596	2.27505	3.06327
TCONS_00004309	j	NM_172054	XLOC_000857	Txndc9	TSS3564	chr1:38040166-38054594	5627	0.83572	0.693335
TCONS_00004994	j	NM_198303	XLOC_000094	Eif5b	TSS413	chr1:38054719-38186507	3594	0.0206986	0.0356158
TCONS_00000176	=	NM_198303	XLOC_000094	Eif5b	TSS413	chr1:38054719-38186507	7797	5.12515	6.75807
TCONS_00000175	j	NM_198303	XLOC_000094	Eif5b	TSS412	chr1:38054719-38186507	4066	4.01534	2.72406
TCONS_00001555	=	NM_019570	XLOC_000858	Rev1	TSS3568	chr1:38054719-38186507	4262	6.70993	7.85061
TCONS_00018362	j	NM_198303	XLOC_000094	Eif5b	TSS413	chr1:38054719-38186507	3747	9.89223	8.46543
TCONS_00007467	j	NM_010678	XLOC_000859	Aff3	TSS3575	chr1:38229592-38721800	5825	0.0598521	0
TCONS_00016010	j	NM_010678	XLOC_000859	Aff3	TSS3571	chr1:38229592-38721800	5038	0.409893	0.49511
TCONS_00007468	j	NM_010678	XLOC_000859	Aff3	TSS3572	chr1:38229592-38721800	6291	1.94837	2.62205
TCONS_00018643	j	NM_010678	XLOC_000859	Aff3	TSS3572	chr1:38229592-38721800	5929	0.660856	0.000302966
TCONS_00001559	j	NM_010678	XLOC_000859	Aff3	TSS3575	chr1:38229592-38721800	5801	0.0901954	0.130871
TCONS_00004310	j	NM_010678	XLOC_000859	Aff3	TSS3577	chr1:38229592-38721800	5141	0.196537	0.387468
TCONS_00001557	=	NM_010678	XLOC_000859	Aff3	TSS3572	chr1:38229592-38721800	6010	0.0498789	0.306601
TCONS_00004311	j	NM_010678	XLOC_000859	Aff3	TSS3572	chr1:38229592-38721800	6210	0.268298	1.02833
TCONS_00001558	j	NM_010678	XLOC_000859	Aff3	TSS3576	chr1:38229592-38721800	4456	0.262803	1.20243
TCONS_00001560	j	NM_001029878	XLOC_000860	Lonrf2	TSS3579	chr1:38850474-38893697	6898	0.3553	0.352844
TCONS_00006309	j	NM_001029878	XLOC_000860	Lonrf2	TSS3580	chr1:38850474-38893697	5592	0.393	0.435147
TCONS_00005348	=	NM_001029878	XLOC_000860	Lonrf2	TSS3581	chr1:38850474-38893697	6060	0.000612982	0.628452
TCONS_00004312	j	NM_001029878	XLOC_000860	Lonrf2	TSS3578	chr1:38850474-38893697	6879	0.270748	0
TCONS_00018645	j	NM_145142	XLOC_000861	Chst10	TSS3585	chr1:38920712-38955005	1044	0.0947794	0.0460939
TCONS_00001561	=	NM_145142	XLOC_000861	Chst10	TSS3582	chr1:38920712-38955005	3119	1.07074	1.64436
TCONS_00004313	j	NM_145142	XLOC_000861	Chst10	TSS3584	chr1:38920712-38955005	2577	0.658352	0
TCONS_00018644	j	NM_145142	XLOC_000861	Chst10	TSS3583	chr1:38920712-38955005	2376	0.053578	0.752953
TCONS_00006310	j	NM_145142	XLOC_000861	Chst10	TSS3582	chr1:38920712-38955005	3116	0.0613988	0
TCONS_00003961	j	NM_026850	XLOC_000096	Pdcl3	TSS416	chr1:39044633-39054160	689	10.2667	11.3624
TCONS_00004995	j	NM_026850	XLOC_000096	Pdcl3	TSS415	chr1:39044633-39054160	962	14.0468	8.85168
TCONS_00018364	j	NM_026850	XLOC_000096	Pdcl3	TSS418	chr1:39044633-39054160	736	3.02185	5.98118
TCONS_00018363	j	NM_026850	XLOC_000096	Pdcl3	TSS415	chr1:39044633-39054160	944	9.30053	10.3002
TCONS_00000178	=	NM_026850	XLOC_000096	Pdcl3	TSS415	chr1:39044633-39054160	1706	5.14817	7.56492
TCONS_00015045	j	NM_008719	XLOC_000097	Npas2	TSS422	chr1:39250814-39420587	3685	0	0.204431
TCONS_00015044	j	NM_008719	XLOC_000097	Npas2	TSS421	chr1:39250814-39420587	3840	1.16413	9.56219
TCONS_00000179	j	NM_008719	XLOC_000097	Npas2	TSS419	chr1:39250814-39420587	4251	0.115744	0.650271
TCONS_00000180	=	NM_008719	XLOC_000097	Npas2	TSS420	chr1:39250814-39420587	4180	0.0549186	0.248491
TCONS_00006838	j	NM_008719	XLOC_000097	Npas2	TSS423	chr1:39250814-39420587	3201	0.179659	0.283933
TCONS_00001566	=	NM_018775	XLOC_000863	Tbc1d8	TSS3588	chr1:39424695-39535592	4438	4.8305	4.3248
TCONS_00000181	=	NM_053257	XLOC_000098	Rpl31	TSS425	chr1:39424695-39535592	1039	154.297	138.388
TCONS_00016453	j	NM_028043	XLOC_000099	D1Bwg0212e	TSS426	chr1:39584865-39603722	1625	1.4194	0.926918
TCONS_00000182	=	NM_028043	XLOC_000099	D1Bwg0212e	TSS426	chr1:39584865-39603722	3166	7.42314	8.81483
TCONS_00005349	j	NM_001033135	XLOC_000865	Rnf149	TSS3592	chr1:39604381-39634485	3639	0.884411	1.82451
TCONS_00016012	j	NM_001033135	XLOC_000865	Rnf149	TSS3592	chr1:39604381-39634485	2922	1.73976	3.05053
TCONS_00001568	=	NM_001033135	XLOC_000865	Rnf149	TSS3592	chr1:39604381-39634485	6000	0.414067	0.586924
TCONS_00007469	j	NM_001033135	XLOC_000865	Rnf149	TSS3593	chr1:39604381-39634485	5957	0.410592	0.74235
TCONS_00001570	=	NM_170597	XLOC_000866	Creg2	TSS3596	chr1:39675250-39708027	5799	0.510858	0.502839
TCONS_00007471	j	NM_001145660	XLOC_000867	Rfx8	TSS3599	chr1:39722145-39777834	1963	0.11847	0.0521095
TCONS_00007470	j	NM_001145660	XLOC_000867	Rfx8	TSS3597	chr1:39722145-39777834	823	0.106955	0
TCONS_00006311	j	NM_001177348	XLOC_000868	Gm3646	TSS3601	chr1:39859850-39862177	1564	0.0277997	0
TCONS_00001572	=	NM_001177348	XLOC_000868	Gm3646	TSS3601	chr1:39859850-39862177	359	0.134282	0.0468617
TCONS_00015746	j	NM_008696	XLOC_000100	Map4k4	TSS430	chr1:39957486-40084813	3443	7.08519	10.0155
TCONS_00016455	j	NM_008696	XLOC_000100	Map4k4	TSS429	chr1:39957486-40084813	3603	0	0.22959
TCONS_00016454	j	NM_008696	XLOC_000100	Map4k4	TSS428	chr1:39957486-40084813	5376	1.76773	3.4017
TCONS_00000183	j	NM_008696	XLOC_000100	Map4k4	TSS428	chr1:39957486-40084813	5575	1.00856	0
TCONS_00000184	=	NM_008696	XLOC_000100	Map4k4	TSS428	chr1:39957486-40084813	5620	3.18256	3.57417
TCONS_00015046	j	NM_008696	XLOC_000100	Map4k4	TSS427	chr1:39957486-40084813	7996	1.05448	0.587315
TCONS_00006840	j	NM_008696	XLOC_000100	Map4k4	TSS428	chr1:39957486-40084813	7222	0.122331	1.03933
TCONS_00003962	j	NM_008696	XLOC_000100	Map4k4	TSS428	chr1:39957486-40084813	5486	2.91176	2.94164
TCONS_00006044	j	NM_008696	XLOC_000100	Map4k4	TSS428	chr1:39957486-40084813	5618	0.11854	0.104961
TCONS_00018366	j	NM_008696	XLOC_000100	Map4k4	TSS428	chr1:39957486-40084813	5739	0.0570104	0.700774
TCONS_00018367	j	NM_008696	XLOC_000100	Map4k4	TSS428	chr1:39957486-40084813	5634	0.111646	0.0883358
TCONS_00015745	j	NM_008696	XLOC_000100	Map4k4	TSS428	chr1:39957486-40084813	5302	1.79478	2.66078
TCONS_00004319	j	NR_037980	XLOC_000870	LOC100047133	TSS3604	chr1:40111467-40182070	3722	0.262242	0.0573029
TCONS_00001574	=	NR_037980	XLOC_000870	LOC100047133	TSS3604	chr1:40111467-40182070	858	0.0454967	0.0261959
TCONS_00000187	=	NM_010555	XLOC_000102	Il1r2	TSS433	chr1:40111467-40182070	1343	0.0888563	0
TCONS_00000188	=	NM_008362	XLOC_000103	Il1r1	TSS440	chr1:40281884-40373045	4739	0.705499	0.109537
TCONS_00004997	j	NM_001123382	XLOC_000103	Il1r1	TSS442	chr1:40281884-40373045	4572	0.189765	1.85335
TCONS_00004996	j	NM_001123382	XLOC_000103	Il1r1	TSS441	chr1:40281884-40373045	5130	0.142836	0.254426
TCONS_00004998	j	NM_001123382	XLOC_000103	Il1r1	TSS444	chr1:40281884-40373045	4319	1.04393	1.20822
TCONS_00003963	j	NM_001123382	XLOC_000103	Il1r1	TSS441	chr1:40281884-40373045	4865	0.0359567	0.315506
TCONS_00000189	=	NM_001123382	XLOC_000103	Il1r1	TSS441	chr1:40281884-40373045	4808	1.74164	1.36707
TCONS_00015748	j	NM_001123382	XLOC_000103	Il1r1	TSS443	chr1:40281884-40373045	4643	0.243192	0.211302
TCONS_00003964	j	NM_001123382	XLOC_000103	Il1r1	TSS441	chr1:40281884-40373045	5331	0.586931	0.280932
TCONS_00018371	j	NM_133193	XLOC_000104	Il1rl2	TSS448	chr1:40381324-40431975	4102	0.634385	0.0146265
TCONS_00017330	j	NM_133193	XLOC_000104	Il1rl2	TSS451	chr1:40381324-40431975	8844	0.0736886	0.00603977
TCONS_00003965	j	NM_133193	XLOC_000104	Il1rl2	TSS445	chr1:40381324-40431975	8860	0	0.0269382
TCONS_00000190	=	NM_133193	XLOC_000104	Il1rl2	TSS446	chr1:40381324-40431975	4630	0.205106	0.0282214
TCONS_00006845	j	NM_133193	XLOC_000104	Il1rl2	TSS453	chr1:40381324-40431975	3142	0.0624176	0.0488563
TCONS_00000192	=	NM_010743	XLOC_000105	Il1rl1	TSS465	chr1:40461714-40557789	3002	0.0300089	0
TCONS_00003968	j	NM_001025602	XLOC_000105	Il1rl1	TSS464	chr1:40461714-40557789	5576	0.0325888	0
TCONS_00000194	j	NM_001025602	XLOC_000105	Il1rl1	TSS468	chr1:40461714-40557789	4135	0	0.0694764
TCONS_00015751	j	NM_008365	XLOC_000105	Il18r1	TSS474	chr1:40461714-40557789	1759	0.10224	4.13309e-05
TCONS_00016456	j	NM_008365	XLOC_000105	Il18r1	TSS477	chr1:40461714-40557789	2835	0.085324	0.0800264
TCONS_00006849	j	NM_008365	XLOC_000105	Il18r1	TSS470	chr1:40461714-40557789	6180	0.1574	0.032343
TCONS_00000195	j	NM_008365	XLOC_000105	Il18r1	TSS471	chr1:40461714-40557789	4375	0.0512999	0.0207732
TCONS_00018372	j	NM_001025602	XLOC_000105	Il1rl1	TSS466	chr1:40461714-40557789	2377	0	0.0315149
TCONS_00015750	j	NM_008365	XLOC_000105	Il18r1	TSS471	chr1:40461714-40557789	4175	0.0356033	0
TCONS_00003967	j	NM_001025602	XLOC_000105	Il1rl1	TSS462	chr1:40461714-40557789	5230	0	0.0481298
TCONS_00006851	j	NM_010553	XLOC_000106	Il18rap	TSS484	chr1:40572206-40608538	2166	0.0772509	0.012813
TCONS_00006852	j	NM_177084	XLOC_000107	Slc9a4	TSS488	chr1:40636939-40687576	2441	0.104279	0.0088836
TCONS_00006853	j	NM_177084	XLOC_000107	Slc9a4	TSS490	chr1:40636939-40687576	1693	0.0347821	0.0105835
TCONS_00015753	j	NM_001033289	XLOC_000108	Slc9a2	TSS491	chr1:40738386-40826138	3842	0	0.280563
TCONS_00003970	j	NM_001033289	XLOC_000108	Slc9a2	TSS491	chr1:40738386-40826138	4049	0.070291	0.190882
TCONS_00005350	j	NM_172499	XLOC_000872	Mfsd9	TSS3612	chr1:40827769-40847517	3019	0.210815	0.412273
TCONS_00001576	=	NM_172499	XLOC_000872	Mfsd9	TSS3609	chr1:40827769-40847517	4271	0.186408	0.0649205
TCONS_00001575	j	NM_172499	XLOC_000872	Mfsd9	TSS3610	chr1:40827769-40847517	3380	0.123421	0.104528
TCONS_00017659	j	NM_172499	XLOC_000872	Mfsd9	TSS3609	chr1:40827769-40847517	3136	0.298021	0.141163
TCONS_00017337	j	NM_001081198	XLOC_000109	Tmem182	TSS494	chr1:40862445-40913745	1142	0.0374982	0.0370978
TCONS_00006854	j	NM_001081198	XLOC_000109	Tmem182	TSS496	chr1:40862445-40913745	2606	0.113034	0
TCONS_00000202	=	NM_001081198	XLOC_000109	Tmem182	TSS494	chr1:40862445-40913745	2729	0	0.0328386
TCONS_00001579	=	NR_027826	XLOC_000874	2610017I09Rik	TSS3615	chr1:42694403-42751670	546	0.0848549	0.203037
TCONS_00016013	j	NR_027826	XLOC_000874	2610017I09Rik	TSS3614	chr1:42694403-42751670	578	0	0.175046
TCONS_00001578	j	NR_027826	XLOC_000874	2610017I09Rik	TSS3615	chr1:42694403-42751670	499	0.168218	0.32622
TCONS_00000211	=	NM_023514	XLOC_000112	Mrps9	TSS509	chr1:42908077-42962858	1419	14.9598	10.9892
TCONS_00000212	j	NM_023514	XLOC_000112	Mrps9	TSS512	chr1:42908077-42962858	3752	2.22242	1.72684
TCONS_00000213	j	NM_053107	XLOC_000113	Gpr45	TSS519	chr1:43008800-43092294	4531	0.830661	1.18786
TCONS_00000214	=	NM_053107	XLOC_000113	Gpr45	TSS520	chr1:43008800-43092294	3860	0.072526	0.0167179
TCONS_00004322	j	NM_001013025	XLOC_000875	Tgfbrap1	TSS3624	chr1:43103898-43155467	5428	2.77477	1.69377
TCONS_00017660	j	NM_001013025	XLOC_000875	Tgfbrap1	TSS3619	chr1:43103898-43155467	5861	1.20653	1.62658
TCONS_00001584	=	NM_001013025	XLOC_000875	Tgfbrap1	TSS3625	chr1:43103898-43155467	5538	1.76337	0.808901
TCONS_00001583	j	NM_001013025	XLOC_000875	Tgfbrap1	TSS3618	chr1:43103898-43155467	5244	2.4449	5.20918
TCONS_00016014	j	NM_001013025	XLOC_000875	Tgfbrap1	TSS3620	chr1:43103898-43155467	3919	1.85818	0.493203
TCONS_00015284	j	NM_001013025	XLOC_000875	Tgfbrap1	TSS3622	chr1:43103898-43155467	5063	0	0.38871
TCONS_00015285	j	NM_001013025	XLOC_000875	Tgfbrap1	TSS3623	chr1:43103898-43155467	5049	0	0.632449
TCONS_00000215	=	NM_133818	XLOC_000114	AI597479	TSS525	chr1:43155554-43172806	3457	8.91247	7.52076
TCONS_00015756	j	NM_133818	XLOC_000114	AI597479	TSS525	chr1:43155554-43172806	3096	0.95241	3.05049
TCONS_00001586	=	NM_010212	XLOC_000876	Fhl2	TSS3630	chr1:43179914-43253583	1563	60.2716	106.456
TCONS_00005352	j	NM_010212	XLOC_000876	Fhl2	TSS3628	chr1:43179914-43253583	1104	21.0598	36.1785
TCONS_00007477	j	NM_010212	XLOC_000876	Fhl2	TSS3630	chr1:43179914-43253583	1916	9.6677	16.9463
TCONS_00016015	j	NM_010212	XLOC_000876	Fhl2	TSS3627	chr1:43179914-43253583	848	2.59804	9.2301
TCONS_00005353	j	NM_010212	XLOC_000876	Fhl2	TSS3632	chr1:43179914-43253583	1750	1.21144	3.72073
TCONS_00003978	j	NM_010879	XLOC_000116	Nck2	TSS529	chr1:43502595-43627364	2059	1.83949	0.590357
TCONS_00000217	=	NM_010879	XLOC_000116	Nck2	TSS528	chr1:43502595-43627364	2775	9.67055	13.3296
TCONS_00015757	j	NM_010879	XLOC_000116	Nck2	TSS528	chr1:43502595-43627364	2773	0.541005	0.907954
TCONS_00001588	j	NM_026430	XLOC_000878	Uxs1	TSS3636	chr1:43787300-43884831	1447	0	0.309974
TCONS_00000222	=	NM_024283	XLOC_000117	1500015O10Rik	TSS541	chr1:43787300-43884831	8834	0.412662	0.25773
TCONS_00001589	=	NM_026430	XLOC_000878	Uxs1	TSS3637	chr1:43787300-43884831	1911	4.10987	5.22428
TCONS_00016724	j	NM_026430	XLOC_000878	Uxs1	TSS3635	chr1:43787300-43884831	1523	0.194141	0.0824032
TCONS_00018646	j	NM_026430	XLOC_000878	Uxs1	TSS3638	chr1:43787300-43884831	1419	0.488585	1.19198
TCONS_00003980	j	NM_009418	XLOC_000118	Tpp2	TSS555	chr1:43989067-44060039	3621	2.10673	3.35414
TCONS_00000224	j	NM_009418	XLOC_000118	Tpp2	TSS552	chr1:43989067-44060039	6508	0.288489	0.472955
TCONS_00015759	j	NM_009418	XLOC_000118	Tpp2	TSS556	chr1:43989067-44060039	2169	3.80511	4.46175
TCONS_00005010	j	NM_009418	XLOC_000118	Tpp2	TSS551	chr1:43989067-44060039	5634	0.743758	0.443747
TCONS_00000225	=	NM_009418	XLOC_000118	Tpp2	TSS554	chr1:43989067-44060039	4649	3.93618	4.85244
TCONS_00001591	=	NM_029368	XLOC_000881	1700029F09Rik	TSS3641	chr1:44143461-44159488	1265	1.28805	2.38375
TCONS_00001594	j	NM_029368	XLOC_000881	1700029F09Rik	TSS3643	chr1:44143461-44159488	1379	0.126633	0.744372
TCONS_00016725	j	NM_029368	XLOC_000881	1700029F09Rik	TSS3644	chr1:44143461-44159488	1026	0.410935	0
TCONS_00001593	j	NM_029368	XLOC_000881	1700029F09Rik	TSS3643	chr1:44143461-44159488	1321	1.32918	2.3414
TCONS_00001592	j	NM_029368	XLOC_000881	1700029F09Rik	TSS3642	chr1:44143461-44159488	925	0.330674	1.00732
TCONS_00005354	j	NM_023645	XLOC_000882	Kdelc1	TSS3647	chr1:44163390-44201708	3493	3.22997	2.75625
TCONS_00000227	=	NM_144558	XLOC_000119	Bivm	TSS560	chr1:44163390-44201708	3571	2.6802	6.96424
TCONS_00016726	j	NM_023645	XLOC_000882	Kdelc1	TSS3646	chr1:44163390-44201708	2019	1.28634	3.28753
TCONS_00018647	j	NM_023645	XLOC_000882	Kdelc1	TSS3647	chr1:44163390-44201708	3424	0.145939	0.335336
TCONS_00001595	=	NM_023645	XLOC_000882	Kdelc1	TSS3645	chr1:44163390-44201708	2324	11.3346	16.5205
TCONS_00015760	j	NM_144558	XLOC_000119	Bivm	TSS559	chr1:44163390-44201708	3498	0.310104	4.25229
TCONS_00006051	j	NM_011729	XLOC_000120	Ercc5	TSS566	chr1:44204588-44238105	1426	3.2852	8.42717
TCONS_00000228	=	NM_011729	XLOC_000120	Ercc5	TSS561	chr1:44204588-44238105	4010	3.75468	9.08025
TCONS_00006862	j	NM_011729	XLOC_000120	Ercc5	TSS562	chr1:44204588-44238105	3636	0.0592553	0
TCONS_00003981	j	NM_011729	XLOC_000120	Ercc5	TSS563	chr1:44204588-44238105	3705	0	0.794503
TCONS_00015761	j	NM_011729	XLOC_000120	Ercc5	TSS565	chr1:44204588-44238105	3371	0	0.301252
TCONS_00006050	j	NM_011729	XLOC_000120	Ercc5	TSS565	chr1:44204588-44238105	2032	0.432964	2.04808
TCONS_00006048	j	NM_011729	XLOC_000120	Ercc5	TSS561	chr1:44204588-44238105	3799	0.38854	0.561884
TCONS_00000229	j	NM_011729	XLOC_000120	Ercc5	TSS562	chr1:44204588-44238105	3967	1.78464	3.12647
TCONS_00000230	=	NM_028450	XLOC_000121	Gulp1	TSS567	chr1:44608515-44854106	2976	7.15487	13.1071
TCONS_00001597	=	NR_040602	XLOC_000884	4930521E06Rik	TSS3649	chr1:44608515-44854106	906	0.0421111	0.103474
TCONS_00007479	j	NR_040602	XLOC_000884	4930521E06Rik	TSS3650	chr1:44608515-44854106	2145	0.100323	0.114169
TCONS_00017349	j	NM_009930	XLOC_000123	Col3a1	TSS574	chr1:45368283-45406551	2235	38.4575	295.876
TCONS_00018384	j	NM_009930	XLOC_000123	Col3a1	TSS575	chr1:45368283-45406551	1515	14.8432	93.916
TCONS_00000232	=	NM_009930	XLOC_000123	Col3a1	TSS573	chr1:45368283-45406551	5564	111.664	1044.94
TCONS_00015051	j	NM_009930	XLOC_000123	Col3a1	TSS573	chr1:45368283-45406551	4776	25.0974	85.1091
TCONS_00015762	j	NM_009930	XLOC_000123	Col3a1	TSS576	chr1:45368283-45406551	1372	60.5575	460.842
TCONS_00016727	j	NM_007737	XLOC_000885	Col5a2	TSS3652	chr1:45407773-45560397	5018	8.76484	12.3756
TCONS_00018648	j	NM_007737	XLOC_000885	Col5a2	TSS3652	chr1:45407773-45560397	4849	4.80613	13.0457
TCONS_00017662	j	NM_007737	XLOC_000885	Col5a2	TSS3654	chr1:45407773-45560397	5756	0.119631	0.606296
TCONS_00005356	j	NM_007737	XLOC_000885	Col5a2	TSS3657	chr1:45407773-45560397	4511	2.36546	3.45908
TCONS_00016018	j	NM_007737	XLOC_000885	Col5a2	TSS3655	chr1:45407773-45560397	1306	0.2861	0.55264
TCONS_00016020	j	NM_007737	XLOC_000885	Col5a2	TSS3652	chr1:45407773-45560397	5057	3.03473	4.91392
TCONS_00005355	j	NM_007737	XLOC_000885	Col5a2	TSS3656	chr1:45407773-45560397	2016	6.50096	22.9053
TCONS_00016019	j	NM_007737	XLOC_000885	Col5a2	TSS3652	chr1:45407773-45560397	5107	4.29262	6.39624
TCONS_00001598	=	NM_007737	XLOC_000885	Col5a2	TSS3652	chr1:45407773-45560397	6615	23.7456	63.7696
TCONS_00017661	j	NM_007737	XLOC_000885	Col5a2	TSS3653	chr1:45407773-45560397	1924	24.6565	43.5832
TCONS_00006865	j	NM_028599	XLOC_000124	Wdr75	TSS578	chr1:45851815-45880470	3347	1.64605	1.29295
TCONS_00000234	=	NM_028599	XLOC_000124	Wdr75	TSS578	chr1:45851815-45880470	2612	3.95006	5.21499
TCONS_00006864	j	NM_028599	XLOC_000124	Wdr75	TSS578	chr1:45851815-45880470	2782	0.718795	0.335383
TCONS_00000233	j	NM_028599	XLOC_000124	Wdr75	TSS577	chr1:45851815-45880470	4080	0.384236	0.814957
TCONS_00006052	j	NM_028599	XLOC_000124	Wdr75	TSS581	chr1:45851815-45880470	2057	0.645032	1.02169
TCONS_00001599	=	NM_016917	XLOC_000887	Slc40a1	TSS3661	chr1:45964914-45983374	3380	0.864997	13.4751
TCONS_00001600	j	NM_016917	XLOC_000887	Slc40a1	TSS3662	chr1:45964914-45983374	2514	0	0.306727
TCONS_00005357	j	NM_016917	XLOC_000887	Slc40a1	TSS3660	chr1:45964914-45983374	2562	4.32226e-05	2.34815
TCONS_00001601	=	NM_001177356	XLOC_000888	Gm3852	TSS3664	chr1:46068391-46069108	717	0.0593978	0.0389548
TCONS_00017352	j	NM_001160386	XLOC_000126	Dnahc7b	TSS591	chr1:46123362-46841330	8694	0.0961605	0.0314071
TCONS_00006870	j	NM_001160386	XLOC_000126	Dnahc7b	TSS594	chr1:46123362-46841330	3277	0.567914	0.178406
TCONS_00016463	j	NM_001160386	XLOC_000126	Dnahc7b	TSS592	chr1:46123362-46841330	5905	0.0664951	0
TCONS_00000237	j	NM_001160386	XLOC_000126	Dnahc7b	TSS588	chr1:46123362-46841330	8557	0.0480821	0.0388683
TCONS_00005012	j	NM_001160386	XLOC_000126	Dnahc7b	TSS585	chr1:46123362-46841330	12536	0.000117475	0.0451439
TCONS_00006869	j	NM_001160386	XLOC_000126	Dnahc7b	TSS587	chr1:46123362-46841330	9613	0.155001	0
TCONS_00016461	j	NM_001160386	XLOC_000126	Dnahc7b	TSS584	chr1:46123362-46841330	12472	0.127514	0.0314736
TCONS_00016730	j	NM_172653	XLOC_000890	Slc39a10	TSS3667	chr1:46864346-46944919	2835	2.35548	5.10129
TCONS_00017663	j	NM_172653	XLOC_000890	Slc39a10	TSS3666	chr1:46864346-46944919	5122	2.4581	4.3398
TCONS_00001604	=	NM_172653	XLOC_000890	Slc39a10	TSS3672	chr1:46864346-46944919	5403	0.701517	1.29138
TCONS_00000239	j	NM_019790	XLOC_000127	Tmeff2	TSS596	chr1:50984034-51244114	1883	1.26565	1.1594
TCONS_00000240	=	NM_019790	XLOC_000127	Tmeff2	TSS597	chr1:50984034-51244114	3339	0.679741	1.12805
TCONS_00000241	=	NM_138741	XLOC_000128	Sdpr	TSS598	chr1:51345969-51359804	3055	80.1054	57.4707
TCONS_00001607	=	NM_028696	XLOC_000891	Obfc2a	TSS3676	chr1:51521722-51536037	7505	0.0219358	0.161995
TCONS_00005359	j	NM_028696	XLOC_000891	Obfc2a	TSS3675	chr1:51521722-51536037	6762	0.392788	1.68445
TCONS_00015287	j	NM_028696	XLOC_000891	Obfc2a	TSS3675	chr1:51521722-51536037	1123	1.51291	3.27629
TCONS_00018650	j	NM_028696	XLOC_000891	Obfc2a	TSS3675	chr1:51521722-51536037	5976	0	0.44696
TCONS_00016732	j	NM_028696	XLOC_000891	Obfc2a	TSS3675	chr1:51521722-51536037	2762	2.26056	6.73677
TCONS_00017664	j	NM_028696	XLOC_000891	Obfc2a	TSS3675	chr1:51521722-51536037	4228	0.110121	0.438375
TCONS_00001606	j	NM_028696	XLOC_000891	Obfc2a	TSS3674	chr1:51521722-51536037	8449	0.525684	1.0242
TCONS_00004328	j	NM_028696	XLOC_000891	Obfc2a	TSS3675	chr1:51521722-51536037	5070	0.193398	0.126047
TCONS_00007482	j	NM_028696	XLOC_000891	Obfc2a	TSS3676	chr1:51521722-51536037	5936	0.2983	0
TCONS_00001608	j	NM_001161817	XLOC_000892	Myo1b	TSS3677	chr1:51806609-51972818	1904	0.38271	12.0551
TCONS_00001609	=	NM_001161817	XLOC_000892	Myo1b	TSS3678	chr1:51806609-51972818	5041	0.183091	2.31271
TCONS_00004330	j	NM_001161817	XLOC_000892	Myo1b	TSS3678	chr1:51806609-51972818	4867	0.155889	2.18556
TCONS_00001610	=	NM_010863	XLOC_000892	Myo1b	TSS3678	chr1:51806609-51972818	4954	0.729064	15.499
TCONS_00000243	=	NM_011487	XLOC_000129	Stat4	TSS599	chr1:52065087-52164028	2981	0	0.0867375
TCONS_00000242	j	NM_011487	XLOC_000129	Stat4	TSS599	chr1:52065087-52164028	1867	0	0.0897282
TCONS_00015054	j	NM_011487	XLOC_000129	Stat4	TSS599	chr1:52065087-52164028	2852	0.0145387	0.0933441
TCONS_00016464	j	NM_011487	XLOC_000129	Stat4	TSS600	chr1:52065087-52164028	1216	0.0040751	0.124359
TCONS_00000246	=	NM_001205313	XLOC_000130	Stat1	TSS602	chr1:52176281-52218709	5135	0.0584646	0.0113332
TCONS_00005013	j	NM_009283	XLOC_000130	Stat1	TSS601	chr1:52176281-52218709	2702	1.33935	0.876549
TCONS_00006871	j	NM_009283	XLOC_000130	Stat1	TSS601	chr1:52176281-52218709	2693	1.44961	1.19917
TCONS_00003984	j	NM_009283	XLOC_000130	Stat1	TSS601	chr1:52176281-52218709	4051	9.33801	7.00123
TCONS_00000245	=	NM_009283	XLOC_000130	Stat1	TSS601	chr1:52176281-52218709	5168	1.70341	2.23613
TCONS_00001613	=	NM_001113383	XLOC_000893	Gls	TSS3680	chr1:52219951-52290076	4419	7.92809	12.2145
TCONS_00007484	j	NM_001081081	XLOC_000893	Gls	TSS3682	chr1:52219951-52290076	3694	3.18847	6.5355
TCONS_00001612	j	NM_001081081	XLOC_000893	Gls	TSS3681	chr1:52219951-52290076	5168	2.80704	5.31816
TCONS_00001611	=	NM_001081081	XLOC_000893	Gls	TSS3680	chr1:52219951-52290076	4973	8.00293	3.83748
TCONS_00005360	j	NM_008667	XLOC_000894	Nab1	TSS3686	chr1:52512692-52557461	3758	7.76747	9.84264
TCONS_00006314	j	NM_008667	XLOC_000894	Nab1	TSS3684	chr1:52512692-52557461	3410	5.32084	6.74124
TCONS_00001615	=	NM_008667	XLOC_000894	Nab1	TSS3684	chr1:52512692-52557461	5088	1.87977	3.0852
TCONS_00006057	j	NM_001142647	XLOC_000131	Tmem194b	TSS603	chr1:52687548-52711538	3279	0.122251	0.182448
TCONS_00016466	j	NM_001142647	XLOC_000131	Tmem194b	TSS605	chr1:52687548-52711538	3293	0.0954445	0.158291
TCONS_00006874	j	NM_001142647	XLOC_000131	Tmem194b	TSS611	chr1:52687548-52711538	2682	0.442404	0.751418
TCONS_00018389	j	NM_001142647	XLOC_000131	Tmem194b	TSS603	chr1:52687548-52711538	5135	0.068602	0.465961
TCONS_00015765	j	NM_001142647	XLOC_000131	Tmem194b	TSS607	chr1:52687548-52711538	3009	0	0.111889
TCONS_00006873	j	NM_001142647	XLOC_000131	Tmem194b	TSS603	chr1:52687548-52711538	5535	0.42124	0.452595
TCONS_00000247	j	NM_001142647	XLOC_000131	Tmem194b	TSS603	chr1:52687548-52711538	7312	0.639772	0.676888
TCONS_00005014	j	NM_001142647	XLOC_000131	Tmem194b	TSS604	chr1:52687548-52711538	7506	0	0.791628
TCONS_00015056	j	NM_001142647	XLOC_000131	Tmem194b	TSS603	chr1:52687548-52711538	3095	0.143142	0.19765
TCONS_00006872	j	NM_001142647	XLOC_000131	Tmem194b	TSS603	chr1:52687548-52711538	5405	0.245139	0.0761643
TCONS_00000249	=	NR_024590	XLOC_000131	Tmem194b	TSS603	chr1:52687548-52711538	3348	0.569348	0.677288
TCONS_00017353	j	NM_001142647	XLOC_000131	Tmem194b	TSS603	chr1:52687548-52711538	4469	0.0889584	0
TCONS_00000248	=	NM_001142647	XLOC_000131	Tmem194b	TSS603	chr1:52687548-52711538	3394	0	0.531577
TCONS_00018651	j	NM_133829	XLOC_000895	Mfsd6	TSS3687	chr1:52712993-52791152	4786	5.34507	3.86502
TCONS_00015288	j	NM_133829	XLOC_000895	Mfsd6	TSS3690	chr1:52712993-52791152	2782	0	1.16009
TCONS_00001617	=	NM_178081	XLOC_000895	Mfsd6	TSS3688	chr1:52712993-52791152	3349	0.219463	0.142125
TCONS_00001616	=	NM_133829	XLOC_000895	Mfsd6	TSS3688	chr1:52712993-52791152	4770	5.92801	3.83837
TCONS_00004333	j	NM_133829	XLOC_000895	Mfsd6	TSS3689	chr1:52712993-52791152	4932	0.872212	0.504159
TCONS_00004332	j	NM_133829	XLOC_000895	Mfsd6	TSS3691	chr1:52712993-52791152	4578	0.319125	0.349301
TCONS_00007485	j	NM_008384	XLOC_000896	Inpp1	TSS3694	chr1:52842321-52874623	1987	1.43553	2.14849
TCONS_00001618	j	NM_008384	XLOC_000896	Inpp1	TSS3693	chr1:52842321-52874623	7731	0.164397	0.384072
TCONS_00001619	=	NM_008384	XLOC_000896	Inpp1	TSS3692	chr1:52842321-52874623	5534	1.21944	2.27221
TCONS_00006316	j	NM_008384	XLOC_000896	Inpp1	TSS3692	chr1:52842321-52874623	4697	0.86869	1.10621
TCONS_00016022	j	NM_008384	XLOC_000896	Inpp1	TSS3692	chr1:52842321-52874623	2330	0.793482	0.852458
TCONS_00016023	j	NM_144953	XLOC_000897	1700019D03Rik	TSS3697	chr1:52901739-53010433	3612	0.118813	0.466112
TCONS_00001620	=	NM_144953	XLOC_000897	1700019D03Rik	TSS3697	chr1:52901739-53010433	18242	0.40803	0.577867
TCONS_00000251	=	NM_146108	XLOC_000133	Hibch	TSS627	chr1:52901739-53010433	6705	3.54515	3.44516
TCONS_00005019	j	NM_146108	XLOC_000133	Hibch	TSS628	chr1:52901739-53010433	2109	0.882037	0.27011
TCONS_00007486	j	NM_144953	XLOC_000897	1700019D03Rik	TSS3696	chr1:52901739-53010433	17753	0.0281886	0
TCONS_00000252	=	NM_010834	XLOC_000134	Mstn	TSS629	chr1:53118506-53124923	2682	0.0336015	0.0303043
TCONS_00017666	j	NM_153556	XLOC_000899	Pms1	TSS3703	chr1:53245382-53353862	2011	0.263265	0.357707
TCONS_00005361	j	NM_153556	XLOC_000899	Pms1	TSS3706	chr1:53245382-53353862	1911	0.150821	0
TCONS_00001622	=	NM_153556	XLOC_000899	Pms1	TSS3704	chr1:53245382-53353862	3031	0.557506	1.11384
TCONS_00017667	j	NM_153556	XLOC_000899	Pms1	TSS3704	chr1:53245382-53353862	2671	0.199221	0.0745105
TCONS_00004334	j	NM_153556	XLOC_000899	Pms1	TSS3702	chr1:53245382-53353862	3365	0	0.0602876
TCONS_00000253	=	NM_145517	XLOC_000135	Ormdl1	TSS630	chr1:53353938-53367089	1846	4.35434	5.72913
TCONS_00006064	j	NM_028091	XLOC_000136	Osgepl1	TSS633	chr1:53369790-53387252	3035	0.380953	0.371981
TCONS_00000254	=	NM_028091	XLOC_000136	Osgepl1	TSS634	chr1:53369790-53387252	2283	0.146048	0.286714
TCONS_00006876	j	NM_028091	XLOC_000136	Osgepl1	TSS632	chr1:53369790-53387252	2126	2.87728	1.95343
TCONS_00003986	j	NM_028091	XLOC_000136	Osgepl1	TSS631	chr1:53369790-53387252	2246	0	0.788793
TCONS_00015768	j	NM_028091	XLOC_000136	Osgepl1	TSS633	chr1:53369790-53387252	1257	0.659628	0
TCONS_00000255	j	NM_028091	XLOC_000136	Osgepl1	TSS638	chr1:53369790-53387252	3202	0.421576	0.433859
TCONS_00006877	j	NM_028091	XLOC_000136	Osgepl1	TSS645	chr1:53369790-53387252	814	3.15552	3.322
TCONS_00006063	j	NM_028091	XLOC_000136	Osgepl1	TSS633	chr1:53369790-53387252	1154	0	0.883956
TCONS_00001624	=	NM_133728	XLOC_000901	Asnsd1	TSS3710	chr1:53401479-53409796	2362	6.72484	8.29392
TCONS_00007491	j	NM_133810	XLOC_000903	Stk17b	TSS3717	chr1:53812355-53842059	2532	0.580561	0
TCONS_00015292	j	NM_133810	XLOC_000903	Stk17b	TSS3719	chr1:53812355-53842059	2320	0.68653	0.762894
TCONS_00016025	j	NM_133810	XLOC_000903	Stk17b	TSS3716	chr1:53812355-53842059	2543	0.565625	0.98065
TCONS_00006317	j	NM_133810	XLOC_000903	Stk17b	TSS3715	chr1:53812355-53842059	2958	0	0.0559761
TCONS_00007492	j	NM_133810	XLOC_000903	Stk17b	TSS3718	chr1:53812355-53842059	3086	0.125609	0
TCONS_00001625	=	NM_133810	XLOC_000903	Stk17b	TSS3715	chr1:53812355-53842059	3278	3.02038	2.38708
TCONS_00016026	j	NM_001001883	XLOC_000904	Hecw2	TSS3722	chr1:53863717-54252018	11205	0.0832525	6.80446e-06
TCONS_00001627	j	NM_001001883	XLOC_000904	Hecw2	TSS3722	chr1:53863717-54252018	11121	0	0.130641
TCONS_00001626	j	NM_001001883	XLOC_000904	Hecw2	TSS3721	chr1:53863717-54252018	8802	0.0335235	0.112946
TCONS_00001629	=	NM_172655	XLOC_000904	Hecw2	TSS3725	chr1:53863717-54252018	1130	0.228729	0.059548
TCONS_00007493	j	NM_001001883	XLOC_000904	Hecw2	TSS3723	chr1:53863717-54252018	10981	0.125057	0
TCONS_00006318	j	NM_001001883	XLOC_000904	Hecw2	TSS3720	chr1:53863717-54252018	7198	0.265363	0.0440366
TCONS_00007494	j	NM_001001883	XLOC_000904	Hecw2	TSS3726	chr1:53863717-54252018	11248	0.316003	0.0660379
TCONS_00006879	j	NM_030025	XLOC_000137	Ccdc150	TSS649	chr1:54307526-54495850	1394	0.107562	0.00258969
TCONS_00017668	j	NM_001033194	XLOC_000905	Gtf3c3	TSS3727	chr1:54307526-54495850	3633	1.59791	2.00929
TCONS_00005363	j	NM_001033194	XLOC_000905	Gtf3c3	TSS3729	chr1:54307526-54495850	3515	4.11996	3.55933
TCONS_00015294	j	NM_001033194	XLOC_000905	Gtf3c3	TSS3727	chr1:54307526-54495850	5553	0.804617	1.5735
TCONS_00007495	j	NM_001163314	XLOC_000906	Pgap1	TSS3732	chr1:54529713-54614526	8653	0.0915759	0
TCONS_00018652	j	NM_001163314	XLOC_000906	Pgap1	TSS3731	chr1:54529713-54614526	8326	0.493978	0.523571
TCONS_00001632	=	NM_001163314	XLOC_000906	Pgap1	TSS3733	chr1:54529713-54614526	10611	0.900062	1.00763
TCONS_00001634	=	NM_001081433	XLOC_000907	Ankrd44	TSS3736	chr1:54702183-54983231	6140	8.00596	5.45478
TCONS_00015297	j	NM_001081433	XLOC_000907	Ankrd44	TSS3736	chr1:54702183-54983231	7405	1.64175	0.538141
TCONS_00018653	j	NM_001081433	XLOC_000907	Ankrd44	TSS3736	chr1:54702183-54983231	9389	1.05334	1.15068
TCONS_00017669	j	NM_031179	XLOC_000908	Sf3b1	TSS3740	chr1:55042012-55084821	1897	30.515	40.0068
TCONS_00017671	j	NM_031179	XLOC_000908	Sf3b1	TSS3737	chr1:55042012-55084821	4286	0.367763	0.723982
TCONS_00001636	j	NM_031179	XLOC_000908	Sf3b1	TSS3738	chr1:55042012-55084821	4551	6.18038	3.14082
TCONS_00007496	j	NM_031179	XLOC_000908	Sf3b1	TSS3739	chr1:55042012-55084821	6328	0.201734	0.118201
TCONS_00004336	j	NM_031179	XLOC_000908	Sf3b1	TSS3741	chr1:55042012-55084821	2910	1.09558	1.31577
TCONS_00006319	j	NM_031179	XLOC_000908	Sf3b1	TSS3737	chr1:55042012-55084821	5846	0	1.30752
TCONS_00001635	=	NM_031179	XLOC_000908	Sf3b1	TSS3737	chr1:55042012-55084821	6192	16.3626	20.7396
TCONS_00007497	j	NM_031179	XLOC_000908	Sf3b1	TSS3739	chr1:55042012-55084821	4592	1.1871	0
TCONS_00001637	j	NM_031179	XLOC_000908	Sf3b1	TSS3737	chr1:55042012-55084821	6013	20.6048	24.4863
TCONS_00005365	j	NM_031179	XLOC_000908	Sf3b1	TSS3737	chr1:55042012-55084821	4314	4.50268	5.19739
TCONS_00000257	=	NM_001039710	XLOC_000138	Coq10b	TSS650	chr1:55109613-55129546	1733	17.0645	15.1075
TCONS_00000258	=	NM_026424	XLOC_000138	Coq10b	TSS650	chr1:55109613-55129546	1583	0.526391	0.570848
TCONS_00004337	j	NM_010477	XLOC_000909	Hspd1	TSS3742	chr1:55134676-55144988	2335	13.5143	10.2558
TCONS_00001638	=	NM_010477	XLOC_000909	Hspd1	TSS3743	chr1:55134676-55144988	2332	49.6166	37.8201
TCONS_00000259	=	NM_008303	XLOC_000139	Hspe1	TSS651	chr1:55144991-55148161	768	61.8682	40.2297
TCONS_00000260	=	NM_025283	XLOC_000140	Mobkl3	TSS652	chr1:55188088-55212589	2826	18.5715	17.9839
TCONS_00015299	j	NM_028713	XLOC_000910	Rftn2	TSS3744	chr1:55221372-55283886	2137	0.229778	0
TCONS_00004338	j	NM_028713	XLOC_000910	Rftn2	TSS3744	chr1:55221372-55283886	2056	0.533104	1.105
TCONS_00018654	j	NM_028713	XLOC_000910	Rftn2	TSS3744	chr1:55221372-55283886	2105	0	0.252492
TCONS_00001639	=	NM_028713	XLOC_000910	Rftn2	TSS3745	chr1:55221372-55283886	3676	2.06819	2.39108
TCONS_00015298	j	NM_028713	XLOC_000910	Rftn2	TSS3746	chr1:55221372-55283886	2958	0	0.758521
TCONS_00001641	=	NM_029267	XLOC_000911	Boll	TSS3748	chr1:55356912-55420313	1032	0.0260265	0
TCONS_00003991	j	NM_001114663	XLOC_000142	Plcl1	TSS672	chr1:55462773-55821580	5399	0.555087	0.424255
TCONS_00000264	=	NM_001114663	XLOC_000142	Plcl1	TSS669	chr1:55462773-55821580	6555	2.0599	1.34354
TCONS_00016473	j	NM_001114663	XLOC_000142	Plcl1	TSS670	chr1:55462773-55821580	2955	0.435823	0.34905
TCONS_00018396	j	NM_001114663	XLOC_000142	Plcl1	TSS669	chr1:55462773-55821580	3684	0.307577	0.0144453
TCONS_00001642	=	NM_027661	XLOC_000914	Hsfy2	TSS3752	chr1:56692892-56694295	1403	0.016727	0.025955
TCONS_00017673	j	NM_139146	XLOC_000915	Satb2	TSS3759	chr1:56850824-57036992	4966	0.0842302	0
TCONS_00004339	j	NM_139146	XLOC_000915	Satb2	TSS3757	chr1:56850824-57036992	5701	0	0.185891
TCONS_00007499	j	NM_139146	XLOC_000915	Satb2	TSS3755	chr1:56850824-57036992	4115	0.0567509	7.89625e-05
TCONS_00007498	j	NM_139146	XLOC_000915	Satb2	TSS3754	chr1:56850824-57036992	3517	0.0485439	0.0359665
TCONS_00004340	j	NM_139146	XLOC_000915	Satb2	TSS3758	chr1:56850824-57036992	5277	0	0.0913336
TCONS_00001645	=	NR_037990	XLOC_000916	BC055402	TSS3760	chr1:57257488-57271840	3304	0.0683175	0.011641
TCONS_00001646	=	NR_037999	XLOC_000917	4930558J18Rik	TSS3763	chr1:57416065-57434388	2052	0.045487	0.0371934
TCONS_00017365	j	NM_028546	XLOC_000147	1700066M21Rik	TSS689	chr1:57434463-57442266	2792	0.3359	0.00014194
TCONS_00000268	j	NM_028546	XLOC_000147	1700066M21Rik	TSS688	chr1:57434463-57442266	3884	0.349868	0.417276
TCONS_00000267	=	NM_028546	XLOC_000147	1700066M21Rik	TSS687	chr1:57434463-57442266	3007	1.95513	1.40406
TCONS_00017366	j	NM_028546	XLOC_000147	1700066M21Rik	TSS689	chr1:57434463-57442266	2912	0.118701	0.205659
TCONS_00001649	j	NM_001037742	XLOC_000918	1110034B05Rik	TSS3766	chr1:57444192-57474935	13854	0.367886	0.564644
TCONS_00017674	j	NM_001037742	XLOC_000918	1110034B05Rik	TSS3766	chr1:57444192-57474935	11910	0.0401272	0.0431679
TCONS_00001647	=	NM_001037742	XLOC_000918	1110034B05Rik	TSS3765	chr1:57444192-57474935	1413	1.13597	1.23762
TCONS_00000270	=	NM_001081181	XLOC_000148	9430016H08Rik	TSS691	chr1:57444192-57474935	1325	6.06105	7.30298
TCONS_00001648	=	NR_004860	XLOC_000918	1110034B05Rik	TSS3765	chr1:57444192-57474935	1394	4.20333	4.68226
TCONS_00000271	j	NM_144882	XLOC_000149	Spats2l	TSS693	chr1:57831432-58005241	2058	9.24983	17.3206
TCONS_00000273	=	NM_001164566	XLOC_000149	Spats2l	TSS696	chr1:57831432-58005241	3743	7.72712	16.0854
TCONS_00018404	j	NM_144882	XLOC_000149	Spats2l	TSS695	chr1:57831432-58005241	1691	0.0566949	0.0874337
TCONS_00000272	=	NM_144882	XLOC_000149	Spats2l	TSS694	chr1:57831432-58005241	3932	11.0522	31.5623
TCONS_00004342	j	NM_001159864	XLOC_000919	Kctd18	TSS3768	chr1:58011944-58027366	2438	0.461611	0
TCONS_00001656	j	NM_001159864	XLOC_000919	Kctd18	TSS3768	chr1:58011944-58027366	2960	0.556946	0.800851
TCONS_00001653	=	NM_001159864	XLOC_000919	Kctd18	TSS3768	chr1:58011944-58027366	2615	2.09234	1.7533
TCONS_00004341	j	NM_001159864	XLOC_000919	Kctd18	TSS3769	chr1:58011944-58027366	2212	0.114235	0.210531
TCONS_00016027	j	NM_001159864	XLOC_000919	Kctd18	TSS3767	chr1:58011944-58027366	2041	0.000994491	0.302828
TCONS_00007503	j	NM_001159864	XLOC_000919	Kctd18	TSS3771	chr1:58011944-58027366	4917	0.572336	0.381389
TCONS_00001652	=	NR_027630	XLOC_000919	Kctd18	TSS3767	chr1:58011944-58027366	2647	0.489975	0.725743
TCONS_00001654	=	NM_001159865	XLOC_000919	Kctd18	TSS3768	chr1:58011944-58027366	2114	0.0490883	0.106119
TCONS_00001655	j	NM_001159864	XLOC_000919	Kctd18	TSS3773	chr1:58011944-58027366	2349	0.976359	1.83347
TCONS_00007504	j	NM_001159864	XLOC_000919	Kctd18	TSS3775	chr1:58011944-58027366	2777	0.17286	0.152914
TCONS_00007502	j	NM_001159864	XLOC_000919	Kctd18	TSS3770	chr1:58011944-58027366	2182	0.348025	0.811723
TCONS_00000275	=	NM_199007	XLOC_000150	Sgol2	TSS698	chr1:58042183-58083121	5314	0.239865	0.537915
TCONS_00018405	j	NM_199007	XLOC_000150	Sgol2	TSS698	chr1:58042183-58083121	4674	0.327709	0
TCONS_00000274	=	NM_001177867	XLOC_000150	Sgol2	TSS697	chr1:58042183-58083121	4317	0.101217	0.578839
TCONS_00015773	j	NM_009676	XLOC_000151	Aox1	TSS714	chr1:58086752-58163307	900	1.30252	1.04597
TCONS_00018408	j	NM_009676	XLOC_000151	Aox1	TSS713	chr1:58086752-58163307	2095	2.06281	1.1562
TCONS_00018406	j	NM_009676	XLOC_000151	Aox1	TSS700	chr1:58086752-58163307	2918	0.600715	1.06622
TCONS_00005022	j	NM_009676	XLOC_000151	Aox1	TSS704	chr1:58086752-58163307	3557	0.784118	0.324531
TCONS_00005023	j	NM_009676	XLOC_000151	Aox1	TSS706	chr1:58086752-58163307	2351	0.365936	0.000921865
TCONS_00015063	j	NM_009676	XLOC_000151	Aox1	TSS700	chr1:58086752-58163307	3138	1.32423	1.13197
TCONS_00000277	j	NM_009676	XLOC_000151	Aox1	TSS704	chr1:58086752-58163307	4243	0.243012	0.44019
TCONS_00006884	j	NM_009676	XLOC_000151	Aox1	TSS704	chr1:58086752-58163307	3995	0.450382	0
TCONS_00015772	j	NM_009676	XLOC_000151	Aox1	TSS702	chr1:58086752-58163307	3355	0.079804	0.897262
TCONS_00006072	j	NM_009676	XLOC_000151	Aox1	TSS703	chr1:58086752-58163307	4876	0.580885	0.421715
TCONS_00015064	j	NM_009676	XLOC_000151	Aox1	TSS701	chr1:58086752-58163307	3613	0.358482	0.35614
TCONS_00003996	j	NM_023617	XLOC_000152	Aox3	TSS717	chr1:58169923-58257296	2720	0.0478989	0
TCONS_00006887	j	NM_023617	XLOC_000152	Aox3	TSS716	chr1:58169923-58257296	1180	0.24148	0.0772235
TCONS_00006888	j	NM_023617	XLOC_000152	Aox3	TSS719	chr1:58169923-58257296	2318	0.0760618	0.0245327
TCONS_00006886	j	NM_023617	XLOC_000152	Aox3	TSS715	chr1:58169923-58257296	1442	0.103119	0.031685
TCONS_00006890	j	NM_023631	XLOC_000153	Aox4	TSS721	chr1:58266355-58325440	2706	0.0317218	0
TCONS_00006892	j	NM_023631	XLOC_000153	Aox4	TSS724	chr1:58266355-58325440	1103	0.119453	0
TCONS_00000282	j	NM_001008419	XLOC_000154	Aox3l1	TSS728	chr1:58335169-58437065	3736	0	0.0455449
TCONS_00000280	=	NM_001008419	XLOC_000154	Aox3l1	TSS725	chr1:58335169-58437065	4776	0.0324695	0
TCONS_00000281	j	NM_001008419	XLOC_000154	Aox3l1	TSS727	chr1:58335169-58437065	5492	0.0147222	0.0842365
TCONS_00017371	j	NM_001008419	XLOC_000154	Aox3l1	TSS726	chr1:58335169-58437065	4709	0.061308	0
TCONS_00000283	=	NM_025824	XLOC_000155	Bzw1	TSS732	chr1:58437745-58464211	3960	20.5983	22.0128
TCONS_00006073	j	NM_025824	XLOC_000155	Bzw1	TSS734	chr1:58437745-58464211	3574	19.8283	31.5063
TCONS_00001661	=	NR_027854	XLOC_000921	Clk1	TSS3783	chr1:58467101-58502476	3088	42.7524	51.4009
TCONS_00001659	=	NM_001042634	XLOC_000921	Clk1	TSS3783	chr1:58467101-58502476	1830	6.052	15.0589
TCONS_00001660	=	NR_027853	XLOC_000921	Clk1	TSS3783	chr1:58467101-58502476	1739	12.5341	4.6845
TCONS_00001663	=	NM_027374	XLOC_000921	Ppil3	TSS3787	chr1:58467101-58502476	1292	2.13377	2.82173
TCONS_00007506	j	NM_001042634	XLOC_000921	Clk1	TSS3784	chr1:58467101-58502476	1160	12.6366	16.8504
TCONS_00006322	j	NM_027351	XLOC_000921	Ppil3	TSS3786	chr1:58467101-58502476	6586	0.171663	0.195598
TCONS_00001662	=	NM_027351	XLOC_000921	Ppil3	TSS3787	chr1:58467101-58502476	900	6.8526	8.18474
TCONS_00006321	j	NM_001042634	XLOC_000921	Clk1	TSS3785	chr1:58467101-58502476	4164	2.7224	3.02651
TCONS_00005368	j	NM_001042634	XLOC_000921	Clk1	TSS3783	chr1:58467101-58502476	2131	23.5915	22.4249
TCONS_00005367	j	NM_001042634	XLOC_000921	Clk1	TSS3783	chr1:58467101-58502476	2615	7.44067	3.34742
TCONS_00000285	=	NM_022988	XLOC_000156	Nif3l1	TSS737	chr1:58504476-58519120	2106	6.79713	6.66594
TCONS_00001664	=	NM_008765	XLOC_000922	Orc2	TSS3788	chr1:58519614-58561763	3371	6.55722	6.90558
TCONS_00001665	=	NM_001025378	XLOC_000922	Orc2	TSS3789	chr1:58519614-58561763	1587	0.191198	0.561511
TCONS_00000287	=	NM_025597	XLOC_000158	Ndufb3	TSS744	chr1:58579498-58652641	614	54.0523	38.154
TCONS_00006323	j	NM_172513	XLOC_000923	Fam126b	TSS3793	chr1:58579498-58652641	8952	0.203249	0.707032
TCONS_00001667	=	NM_172513	XLOC_000923	Fam126b	TSS3793	chr1:58579498-58652641	8695	1.40242	2.78999
TCONS_00005369	j	NM_172513	XLOC_000923	Fam126b	TSS3791	chr1:58579498-58652641	10877	0.922789	1.02686
TCONS_00007507	j	NM_175370	XLOC_000924	Als2cr12	TSS3795	chr1:58713826-58752833	1879	0.120048	0.0185646
TCONS_00006897	j	NM_207653	XLOC_000160	Cflar	TSS752	chr1:58768324-58815726	6712	0.113378	0
TCONS_00000290	=	NM_009805	XLOC_000160	Cflar	TSS754	chr1:58768324-58815726	2018	1.26407	1.44786
TCONS_00000291	=	NM_207653	XLOC_000160	Cflar	TSS754	chr1:58768324-58815726	6911	6.16945	7.76018
TCONS_00000292	j	NM_207653	XLOC_000160	Cflar	TSS757	chr1:58768324-58815726	5928	2.7504	1.57677
TCONS_00000289	j	NM_207653	XLOC_000160	Cflar	TSS753	chr1:58768324-58815726	6681	0.130203	0.451331
TCONS_00006074	j	NM_207653	XLOC_000160	Cflar	TSS752	chr1:58768324-58815726	6738	0.204501	0.674584
TCONS_00016477	j	NM_207653	XLOC_000160	Cflar	TSS756	chr1:58768324-58815726	5815	6.04421	10.4849
TCONS_00000294	=	NM_009812	XLOC_000161	Casp8	TSS758	chr1:58852215-58904347	2585	0.832096	0.616522
TCONS_00005030	j	NM_009812	XLOC_000161	Casp8	TSS759	chr1:58852215-58904347	1769	1.21725	1.39551
TCONS_00000293	j	NM_009812	XLOC_000161	Casp8	TSS758	chr1:58852215-58904347	1861	1.89181	1.58634
TCONS_00015069	j	NM_009812	XLOC_000161	Casp8	TSS759	chr1:58852215-58904347	1829	0.823009	0.606356
TCONS_00001672	=	NM_172406	XLOC_000926	Trak2	TSS3803	chr1:58957292-59030326	6240	12.3405	11.3185
TCONS_00016739	j	NM_172406	XLOC_000926	Trak2	TSS3802	chr1:58957292-59030326	5146	0	0.971251
TCONS_00007512	j	NM_172406	XLOC_000926	Trak2	TSS3807	chr1:58957292-59030326	3629	3.63965	3.12236
TCONS_00007511	j	NM_172406	XLOC_000926	Trak2	TSS3806	chr1:58957292-59030326	3805	2.72517	3.85333
TCONS_00001671	j	NM_172406	XLOC_000926	Trak2	TSS3803	chr1:58957292-59030326	6234	1.79663	0
TCONS_00004348	j	NM_172406	XLOC_000926	Trak2	TSS3805	chr1:58957292-59030326	3909	0.658288	0.978909
TCONS_00005032	j	NM_172656	XLOC_000162	Stradb	TSS766	chr1:59030414-59052126	2184	1.3851	0.802727
TCONS_00005031	j	NM_172656	XLOC_000162	Stradb	TSS765	chr1:59030414-59052126	1071	0.344532	0.308273
TCONS_00006076	j	NM_172656	XLOC_000162	Stradb	TSS765	chr1:59030414-59052126	1157	3.00351	1.75535
TCONS_00015775	j	NM_172656	XLOC_000162	Stradb	TSS765	chr1:59030414-59052126	2080	1.38396	0.997507
TCONS_00000298	j	NM_172656	XLOC_000162	Stradb	TSS766	chr1:59030414-59052126	2612	0.867386	0.939032
TCONS_00000297	=	NM_172656	XLOC_000162	Stradb	TSS765	chr1:59030414-59052126	2317	4.103	2.05601
TCONS_00015301	j	NM_001033449	XLOC_000929	Als2cr4	TSS3814	chr1:59157436-59177159	1502	1.19276	0.882132
TCONS_00001675	=	NM_001033449	XLOC_000929	Als2cr4	TSS3811	chr1:59157436-59177159	1868	1.3791	1.74234
TCONS_00001676	=	NM_001037812	XLOC_000929	Als2cr4	TSS3812	chr1:59157436-59177159	1823	6.50167	7.53004
TCONS_00017679	j	NM_001159948	XLOC_000930	Als2	TSS3819	chr1:59177778-59294745	6644	0.0473218	0.000572162
TCONS_00001677	=	NM_145143	XLOC_000930	Mpp4	TSS3815	chr1:59177778-59294745	2345	0.101409	0.0226127
TCONS_00001678	=	NM_001164682	XLOC_000930	Mpp4	TSS3816	chr1:59177778-59294745	2982	0	0.0367564
TCONS_00001681	j	NM_001159948	XLOC_000930	Als2	TSS3818	chr1:59177778-59294745	6255	0.135734	0.174694
TCONS_00001679	=	NM_001159948	XLOC_000930	Als2	TSS3817	chr1:59177778-59294745	6681	7.61002e-05	0.196817
TCONS_00001682	=	NM_146109	XLOC_000930	Als2	TSS3818	chr1:59177778-59294745	2963	0.211266	0.297352
TCONS_00001680	=	NM_028717	XLOC_000930	Als2	TSS3818	chr1:59177778-59294745	6512	2.09141	3.39041
TCONS_00006899	j	NM_001033373	XLOC_000163	Cdk15	TSS770	chr1:59313750-59409259	1119	0.102145	0.0387338
TCONS_00006898	j	NM_001033373	XLOC_000163	Cdk15	TSS768	chr1:59313750-59409259	689	0.157342	0
TCONS_00016480	j	NM_001033373	XLOC_000163	Cdk15	TSS769	chr1:59313750-59409259	773	0.0883566	0
TCONS_00000300	=	NM_008057	XLOC_000164	Fzd7	TSS775	chr1:59538754-59543799	4809	31.7651	14.3465
TCONS_00006077	j	NM_001013771	XLOC_000165	Gm973	TSS778	chr1:59572742-59693382	4122	0.429589	0.0100094
TCONS_00000303	j	NM_001013771	XLOC_000165	Gm973	TSS779	chr1:59572742-59693382	3718	1.23573	0
TCONS_00015071	j	NM_001013771	XLOC_000165	Gm973	TSS779	chr1:59572742-59693382	3859	0.290547	0
TCONS_00004004	j	NM_001013771	XLOC_000165	Gm973	TSS776	chr1:59572742-59693382	4118	0.150778	0.0100528
TCONS_00004002	j	NM_001013771	XLOC_000165	Gm973	TSS778	chr1:59572742-59693382	1828	0.0541261	0
TCONS_00015072	j	NM_001013771	XLOC_000165	Gm973	TSS781	chr1:59572742-59693382	3036	1.47773	0.0254985
TCONS_00006902	j	NM_001013771	XLOC_000165	Gm973	TSS779	chr1:59572742-59693382	3485	0.466795	0
TCONS_00015777	j	NM_001013771	XLOC_000165	Gm973	TSS777	chr1:59572742-59693382	3497	0.0766681	0
TCONS_00015070	j	NM_001013771	XLOC_000165	Gm973	TSS779	chr1:59572742-59693382	3919	0.110405	0.0629583
TCONS_00016481	j	NM_001013771	XLOC_000165	Gm973	TSS778	chr1:59572742-59693382	3328	0.079371	0
TCONS_00006079	j	NM_001013771	XLOC_000165	Gm973	TSS784	chr1:59572742-59693382	1543	1.00417	0.113643
TCONS_00006904	j	NM_001013771	XLOC_000165	Gm973	TSS783	chr1:59572742-59693382	1583	0.216183	0.0016318
TCONS_00006078	j	NM_001013771	XLOC_000165	Gm973	TSS780	chr1:59572742-59693382	2460	0.307681	0.0244658
TCONS_00001683	=	NM_009460	XLOC_000932	Sumo1	TSS3821	chr1:59696277-59727678	1215	36.9213	44.9416
TCONS_00000306	j	NM_018868	XLOC_000167	Nop58	TSS787	chr1:59741807-59768355	1095	0.418027	0.30643
TCONS_00000304	=	NM_018868	XLOC_000167	Nop58	TSS786	chr1:59741807-59768355	1976	9.92192	11.1716
TCONS_00015779	j	NM_018868	XLOC_000167	Nop58	TSS786	chr1:59741807-59768355	2136	0.89412	1.16993
TCONS_00000308	j	NM_007561	XLOC_000170	Bmpr2	TSS790	chr1:59818923-59935856	14200	1.8234	2.65272
TCONS_00000309	=	NM_007561	XLOC_000170	Bmpr2	TSS790	chr1:59818923-59935856	14203	12.3319	12.1828
TCONS_00006905	j	NM_001037725	XLOC_000171	Fam117b	TSS795	chr1:59969849-60042214	4950	0.880042	2.45489
TCONS_00000310	=	NM_001037725	XLOC_000171	Fam117b	TSS794	chr1:59969849-60042214	5532	1.98	4.50614
TCONS_00004006	j	NM_001037725	XLOC_000171	Fam117b	TSS796	chr1:59969849-60042214	3975	0.61935	3.74002
TCONS_00001686	=	NM_027407	XLOC_000933	Ica1l	TSS3825	chr1:60043945-60100299	3650	0.0137535	0.0942534
TCONS_00016031	j	NM_027407	XLOC_000933	Ica1l	TSS3825	chr1:60043945-60100299	3699	0.0648268	0
TCONS_00004350	j	NM_027407	XLOC_000933	Ica1l	TSS3830	chr1:60043945-60100299	3624	0.15573	0.0260105
TCONS_00018663	j	NM_027407	XLOC_000933	Ica1l	TSS3822	chr1:60043945-60100299	4022	0.0210322	0.0287663
TCONS_00015302	j	NM_027407	XLOC_000933	Ica1l	TSS3826	chr1:60043945-60100299	3316	0.0942818	0.141545
TCONS_00005370	j	NM_027407	XLOC_000933	Ica1l	TSS3827	chr1:60043945-60100299	3292	0	0.0271263
TCONS_00007514	j	NM_027407	XLOC_000933	Ica1l	TSS3825	chr1:60043945-60100299	3708	0.138884	0
TCONS_00006906	j	NM_139150	XLOC_000172	Carf	TSS801	chr1:60127207-60210803	3848	0.772714	1.03236
TCONS_00018414	j	NM_139150	XLOC_000172	Carf	TSS799	chr1:60127207-60210803	5539	0.132246	0.409567
TCONS_00000311	=	NM_139150	XLOC_000172	Carf	TSS799	chr1:60127207-60210803	2604	1.17595	0.754567
TCONS_00016032	j	NM_001199060	XLOC_000934	Wdr12	TSS3831	chr1:60127207-60210803	1976	2.76165	2.95966
TCONS_00001689	=	NM_001199060	XLOC_000934	Wdr12	TSS3832	chr1:60127207-60210803	9483	0.363729	0.4335
TCONS_00007515	j	NM_001199060	XLOC_000934	Wdr12	TSS3833	chr1:60127207-60210803	2468	0.443436	0.481609
TCONS_00006080	j	NM_139150	XLOC_000172	Carf	TSS798	chr1:60127207-60210803	5405	0.160558	0.31324
TCONS_00001687	=	NM_021312	XLOC_000934	Wdr12	TSS3834	chr1:60127207-60210803	2928	0.834761	0.583794
TCONS_00005036	j	NM_139150	XLOC_000172	Carf	TSS800	chr1:60127207-60210803	6793	0.444639	0.38811
TCONS_00004007	j	NM_173444	XLOC_000173	Nbeal1	TSS807	chr1:60237204-60395271	15683	0.0249002	0.0326532
TCONS_00015783	j	NM_173444	XLOC_000173	Nbeal1	TSS810	chr1:60237204-60395271	15121	0	0.0393069
TCONS_00000312	=	NM_173444	XLOC_000173	Nbeal1	TSS806	chr1:60237204-60395271	15950	0.826331	1.5008
TCONS_00006907	j	NM_173444	XLOC_000173	Nbeal1	TSS811	chr1:60237204-60395271	12136	0.269793	0.0458167
TCONS_00005037	j	NM_173444	XLOC_000173	Nbeal1	TSS812	chr1:60237204-60395271	11401	0.290038	0.749591
TCONS_00000315	j	NM_173444	XLOC_000173	Nbeal1	TSS816	chr1:60237204-60395271	7836	3.65057	4.33552
TCONS_00005038	j	NM_173444	XLOC_000173	Nbeal1	TSS813	chr1:60237204-60395271	10238	0	0.0831821
TCONS_00004008	j	NM_173444	XLOC_000173	Nbeal1	TSS815	chr1:60237204-60395271	9411	0.325763	0.393452
TCONS_00018415	j	NM_173444	XLOC_000173	Nbeal1	TSS807	chr1:60237204-60395271	8428	0.54895	0
TCONS_00015073	j	NM_173444	XLOC_000173	Nbeal1	TSS807	chr1:60237204-60395271	8340	0.180052	0.336198
TCONS_00000316	=	NM_030013	XLOC_000174	Cyp20a1	TSS817	chr1:60399858-60444976	2520	48.2553	32.3919
TCONS_00006083	j	NM_030013	XLOC_000174	Cyp20a1	TSS817	chr1:60399858-60444976	2284	2.39624	2.63677
TCONS_00000319	=	NM_198127	XLOC_000175	Abi2	TSS819	chr1:60466462-60624104	5773	15.5632	16.9638
TCONS_00001690	=	NM_001045513	XLOC_000935	Raph1	TSS3838	chr1:60466462-60624104	9117	1.68564	7.01105
TCONS_00006325	j	NM_001045513	XLOC_000935	Raph1	TSS3838	chr1:60466462-60624104	9192	0.329296	0.438001
TCONS_00000320	j	NM_001198570	XLOC_000175	Abi2	TSS820	chr1:60466462-60624104	17723	0.514205	1.38822
TCONS_00015303	j	NM_001045513	XLOC_000935	Raph1	TSS3835	chr1:60466462-60624104	10025	0	0.0268726
TCONS_00000317	=	NM_001198570	XLOC_000175	Abi2	TSS819	chr1:60466462-60624104	4804	0.418418	0.394823
TCONS_00007516	j	NM_001045513	XLOC_000935	Raph1	TSS3837	chr1:60466462-60624104	7140	0.129466	0.251221
TCONS_00016741	j	NM_001045513	XLOC_000935	Raph1	TSS3838	chr1:60466462-60624104	9413	0.595251	1.74156
TCONS_00016033	j	NM_001045513	XLOC_000935	Raph1	TSS3839	chr1:60466462-60624104	9490	0.365626	0.605094
TCONS_00000322	=	NM_007642	XLOC_000177	Cd28	TSS827	chr1:60803231-60830203	4317	0.0474065	0.119281
TCONS_00018418	j	NM_009843	XLOC_000178	Ctla4	TSS832	chr1:60965868-60972674	3535	0.035654	0
TCONS_00006909	j	NM_017480	XLOC_000179	Icos	TSS837	chr1:61031889-61058194	4173	1.83856	0
TCONS_00015074	j	NM_017480	XLOC_000179	Icos	TSS839	chr1:61031889-61058194	3057	6.0558	0.0352885
TCONS_00017382	j	NM_017480	XLOC_000179	Icos	TSS838	chr1:61031889-61058194	2959	2.44319	0
TCONS_00004009	j	NM_017480	XLOC_000179	Icos	TSS834	chr1:61031889-61058194	3462	0.107356	0
TCONS_00005039	j	NM_017480	XLOC_000179	Icos	TSS835	chr1:61031889-61058194	3540	0.192115	0
TCONS_00004010	j	NR_040483	XLOC_000180	9530026F06Rik	TSS841	chr1:61435275-61452748	772	0.0861821	0.173636
TCONS_00016486	j	NR_040483	XLOC_000180	9530026F06Rik	TSS840	chr1:61435275-61452748	733	0.0708397	0
TCONS_00006087	j	NM_001081050	XLOC_000181	Pard3b	TSS843	chr1:61685397-62688858	7972	0	0.334593
TCONS_00000327	=	NM_001081050	XLOC_000181	Pard3b	TSS842	chr1:61685397-62688858	8392	3.07602	3.43714
TCONS_00006088	j	NM_001081050	XLOC_000181	Pard3b	TSS844	chr1:61685397-62688858	5000	1.15564	1.80503
TCONS_00000334	j	NM_001077403	XLOC_000182	Nrp2	TSS848	chr1:62749036-62865266	3773	67.5262	27.19
TCONS_00000332	=	NM_001077405	XLOC_000182	Nrp2	TSS847	chr1:62749036-62865266	6673	20.6843	10.6042
TCONS_00001691	=	NR_040601	XLOC_000938	4930487H11Rik	TSS3844	chr1:62749036-62865266	895	0	0.0646114
TCONS_00000333	=	NM_010939	XLOC_000182	Nrp2	TSS847	chr1:62749036-62865266	6688	3.05136	1.9607
TCONS_00000328	=	NM_001077406	XLOC_000182	Nrp2	TSS847	chr1:62749036-62865266	4711	4.02714	1.52076
TCONS_00000329	=	NM_001077407	XLOC_000182	Nrp2	TSS846	chr1:62749036-62865266	7759	5.02752	1.21281
TCONS_00000330	=	NM_001077403	XLOC_000182	Nrp2	TSS847	chr1:62749036-62865266	6739	4.35531	1.81003
TCONS_00000331	=	NM_001077404	XLOC_000182	Nrp2	TSS847	chr1:62749036-62865266	6724	37.3613	17.4746
TCONS_00001693	=	NM_001081436	XLOC_000941	Ino80d	TSS3852	chr1:63094292-63160841	13438	0.22689	0.67116
TCONS_00004352	j	NM_001114609	XLOC_000941	Ino80d	TSS3848	chr1:63094292-63160841	13675	4.96681	5.20304
TCONS_00004351	j	NM_001114609	XLOC_000941	Ino80d	TSS3851	chr1:63094292-63160841	13547	0.52758	0.79471
TCONS_00001695	=	NM_001160038	XLOC_000943	Ndufs1	TSS3855	chr1:63161015-63227060	2927	0.632711	0.845859
TCONS_00001696	=	NM_001160039	XLOC_000943	Ndufs1	TSS3855	chr1:63161015-63227060	2769	2.43697	0.931301
TCONS_00000335	j	NM_018796	XLOC_000183	Eef1b2	TSS864	chr1:63161015-63227060	713	26.1414	19.9344
TCONS_00000336	=	NM_018796	XLOC_000183	Eef1b2	TSS880	chr1:63161015-63227060	1933	43.6728	44.2832
TCONS_00001698	=	NM_145518	XLOC_000943	Ndufs1	TSS3855	chr1:63161015-63227060	2665	33.6321	13.73
TCONS_00001697	=	NM_001160040	XLOC_000943	Ndufs1	TSS3855	chr1:63161015-63227060	2823	11.8178	9.31801
TCONS_00005044	j	NM_018796	XLOC_000183	Eef1b2	TSS881	chr1:63161015-63227060	611	22.3585	22.1958
TCONS_00016035	j	NM_146250	XLOC_000944	Gpr1	TSS3856	chr1:63229194-63261151	1605	0.0890711	0.0543543
TCONS_00000338	j	NM_028673	XLOC_000185	Zdbf2	TSS883	chr1:63319632-63361153	12649	0.157674	0.219572
TCONS_00000340	j	NM_028673	XLOC_000185	Zdbf2	TSS886	chr1:63319632-63361153	12419	0	0.0753707
TCONS_00006910	j	NM_028673	XLOC_000185	Zdbf2	TSS887	chr1:63319632-63361153	11765	0.227259	0.00272189
TCONS_00006096	j	NM_028673	XLOC_000185	Zdbf2	TSS884	chr1:63319632-63361153	10564	0.219042	0.458855
TCONS_00015078	j	NM_028673	XLOC_000185	Zdbf2	TSS885	chr1:63319632-63361153	12497	0	0.0636779
TCONS_00004014	j	NM_028673	XLOC_000185	Zdbf2	TSS888	chr1:63319632-63361153	12190	0.0951197	1.00804e-05
TCONS_00000341	=	NM_001177600	XLOC_000186	Adam23	TSS890	chr1:63492320-63643089	2878	0.240991	0.329404
TCONS_00015793	j	NM_011780	XLOC_000186	Adam23	TSS889	chr1:63492320-63643089	2888	0.467061	0.599579
TCONS_00000342	=	NM_011780	XLOC_000186	Adam23	TSS890	chr1:63492320-63643089	6656	1.04761	2.03674
TCONS_00000344	j	NM_172422	XLOC_000187	Fastkd2	TSS892	chr1:63777057-63799959	4395	0.745547	0.900101
TCONS_00006097	j	NM_172422	XLOC_000187	Fastkd2	TSS893	chr1:63777057-63799959	2505	1.93678	1.66279
TCONS_00017385	j	NM_172422	XLOC_000187	Fastkd2	TSS893	chr1:63777057-63799959	3940	0.627586	0.332694
TCONS_00015794	j	NM_172422	XLOC_000187	Fastkd2	TSS893	chr1:63777057-63799959	2034	0.259758	0.218931
TCONS_00000345	=	NM_172422	XLOC_000187	Fastkd2	TSS893	chr1:63777057-63799959	3205	1.08337	0.87862
TCONS_00005047	j	NM_172422	XLOC_000187	Fastkd2	TSS893	chr1:63777057-63799959	3738	0.495027	0.386917
TCONS_00017386	j	NM_172422	XLOC_000187	Fastkd2	TSS895	chr1:63777057-63799959	1506	0.624288	0.280739
TCONS_00016497	j	NM_172422	XLOC_000187	Fastkd2	TSS893	chr1:63777057-63799959	2171	0.614151	0.256681
TCONS_00017384	j	NM_172422	XLOC_000187	Fastkd2	TSS893	chr1:63777057-63799959	2188	0.0416555	0
TCONS_00004353	j	NM_033563	XLOC_000947	Klf7	TSS3863	chr1:64075972-64168839	6800	0.181823	0.179018
TCONS_00001702	=	NM_033563	XLOC_000947	Klf7	TSS3862	chr1:64075972-64168839	7725	4.93234	5.62439
TCONS_00001703	j	NM_033563	XLOC_000947	Klf7	TSS3862	chr1:64075972-64168839	7390	0	0.101838
TCONS_00015304	j	NM_033563	XLOC_000947	Klf7	TSS3863	chr1:64075972-64168839	7126	0.108139	0
TCONS_00001706	j	NM_025964	XLOC_000948	Mettl21a	TSS3867	chr1:64579377-64667518	5653	0.508692	0.415499
TCONS_00000350	=	NM_133828	XLOC_000191	Creb1	TSS901	chr1:64579377-64667518	8379	4.51235	5.27612
TCONS_00001704	=	NM_025964	XLOC_000948	Mettl21a	TSS3866	chr1:64579377-64667518	2666	2.01134	1.87503
TCONS_00007524	j	NM_025964	XLOC_000948	Mettl21a	TSS3865	chr1:64579377-64667518	6456	1.56654	2.6252
TCONS_00000349	=	NM_009952	XLOC_000191	Creb1	TSS901	chr1:64579377-64667518	8421	0.910685	1.28703
TCONS_00000348	=	NM_001037726	XLOC_000191	Creb1	TSS901	chr1:64579377-64667518	8257	0.430791	0.819022
TCONS_00006328	j	NM_025964	XLOC_000948	Mettl21a	TSS3866	chr1:64579377-64667518	2105	1.88122	3.53715
TCONS_00001705	j	NM_025964	XLOC_000948	Mettl21a	TSS3866	chr1:64579377-64667518	2324	0.211327	0.193733
TCONS_00001707	=	NR_038009	XLOC_000949	2810408I11Rik	TSS3869	chr1:64726442-64737233	713	0.184393	0.256697
TCONS_00000352	j	NM_001097644	XLOC_000193	Ccnyl1	TSS909	chr1:64737403-64772537	3638	0.766412	1.07874
TCONS_00004017	j	NM_001097644	XLOC_000193	Ccnyl1	TSS905	chr1:64737403-64772537	3135	0.382092	0.62526
TCONS_00004016	j	NM_001097644	XLOC_000193	Ccnyl1	TSS904	chr1:64737403-64772537	3339	0.32919	0.251446
TCONS_00000351	=	NM_001097644	XLOC_000193	Ccnyl1	TSS906	chr1:64737403-64772537	2925	2.36157	1.808
TCONS_00004018	j	NM_001097644	XLOC_000193	Ccnyl1	TSS908	chr1:64737403-64772537	2392	0.302667	0.794756
TCONS_00005049	j	NM_001097644	XLOC_000193	Ccnyl1	TSS907	chr1:64737403-64772537	2689	0.317987	0.344878
TCONS_00005048	j	NM_001097644	XLOC_000193	Ccnyl1	TSS905	chr1:64737403-64772537	3063	0.069441	0
TCONS_00001709	=	NM_022721	XLOC_000950	Fzd5	TSS3870	chr1:64777131-64784329	6914	1.6695	10.0107
TCONS_00001708	=	NM_001042659	XLOC_000950	Fzd5	TSS3870	chr1:64777131-64784329	6807	0.800805	5.47787
TCONS_00015305	j	NM_022721	XLOC_000950	Fzd5	TSS3870	chr1:64777131-64784329	6809	0.0951259	0.317287
TCONS_00007526	j	NM_001039493	XLOC_000952	Plekhm3	TSS3877	chr1:64835531-65003398	6207	0.374379	0.565709
TCONS_00001713	=	NM_001039493	XLOC_000952	Plekhm3	TSS3874	chr1:64835531-65003398	8562	0.601386	0.651294
TCONS_00001714	j	NM_001039493	XLOC_000952	Plekhm3	TSS3874	chr1:64835531-65003398	8805	1.50408	2.2526
TCONS_00018666	j	NM_001039493	XLOC_000952	Plekhm3	TSS3875	chr1:64835531-65003398	7627	0.0518297	0
TCONS_00001716	=	NM_007777	XLOC_000954	Cryge	TSS3879	chr1:65095130-65097737	642	0.11304	0.0218572
TCONS_00001717	=	NM_007776	XLOC_000955	Crygd	TSS3880	chr1:65108411-65110014	635	0.0931904	0.0456648
TCONS_00001720	=	NM_144761	XLOC_000957	Crygb	TSS3882	chr1:65126800-65128841	605	0.0682135	0
TCONS_00001721	=	NM_007774	XLOC_000958	Cryga	TSS3883	chr1:65146962-65149937	615	0.0537738	0
TCONS_00007527	j	NM_175293	XLOC_000959	D630023F18Rik	TSS3884	chr1:65153886-65169767	2075	0.140041	0.0419014
TCONS_00001722	=	NM_175293	XLOC_000959	D630023F18Rik	TSS3885	chr1:65153886-65169767	2180	0	0.0297728
TCONS_00001723	=	NM_010497	XLOC_000960	Idh1	TSS3886	chr1:65205189-65233053	2263	19.1764	18.9927
TCONS_00001724	=	NM_001111320	XLOC_000960	Idh1	TSS3887	chr1:65205189-65233053	2285	1.03133	0.708199
TCONS_00005052	j	NM_011086	XLOC_000196	Pikfyve	TSS921	chr1:65233217-65325270	6164	0.0767715	0.218091
TCONS_00017390	j	NM_011086	XLOC_000196	Pikfyve	TSS917	chr1:65233217-65325270	9806	1.60862	1.91636
TCONS_00015797	j	NM_011086	XLOC_000196	Pikfyve	TSS919	chr1:65233217-65325270	10332	0.021383	0.0760868
TCONS_00018424	j	NM_011086	XLOC_000196	Pikfyve	TSS920	chr1:65233217-65325270	4114	2.13187	2.26007
TCONS_00000357	j	NM_011086	XLOC_000196	Pikfyve	TSS922	chr1:65233217-65325270	6295	0.855618	1.19272
TCONS_00004019	j	NM_011086	XLOC_000196	Pikfyve	TSS917	chr1:65233217-65325270	11299	0.0387786	0
TCONS_00018423	j	NM_011086	XLOC_000196	Pikfyve	TSS917	chr1:65233217-65325270	9251	0.38353	0.608686
TCONS_00018422	j	NM_011086	XLOC_000196	Pikfyve	TSS917	chr1:65233217-65325270	9338	0.0965137	0.161287
TCONS_00000358	=	NM_139270	XLOC_000197	Pth2r	TSS923	chr1:65357830-65435818	2414	0.0311846	0.0263584
TCONS_00017393	j	NM_001039934	XLOC_000199	Mtap2	TSS938	chr1:66221704-66489483	4883	0.214273	0.129843
TCONS_00000365	j	NM_001039934	XLOC_000199	Mtap2	TSS936	chr1:66221704-66489483	4561	0	0.0699773
TCONS_00006917	j	NM_001039934	XLOC_000199	Mtap2	TSS937	chr1:66221704-66489483	4362	0.442312	1.22305
TCONS_00015083	j	NM_001039934	XLOC_000199	Mtap2	TSS928	chr1:66221704-66489483	6036	0.0172354	0.1187
TCONS_00000361	=	NM_001039934	XLOC_000199	Mtap2	TSS926	chr1:66221704-66489483	5520	0.417858	0.129931
TCONS_00006100	j	NM_001039934	XLOC_000199	Mtap2	TSS926	chr1:66221704-66489483	5393	0	0.145994
TCONS_00000360	j	NM_001039934	XLOC_000199	Mtap2	TSS925	chr1:66221704-66489483	9708	0.158513	0.176618
TCONS_00000363	j	NM_001039934	XLOC_000199	Mtap2	TSS929	chr1:66221704-66489483	6221	0	0.0334382
TCONS_00006916	j	NM_001039934	XLOC_000199	Mtap2	TSS932	chr1:66221704-66489483	8962	0.242518	0.201826
TCONS_00017391	j	NM_001039934	XLOC_000199	Mtap2	TSS926	chr1:66221704-66489483	5458	0.0821873	0.543058
TCONS_00006918	j	NM_001039934	XLOC_000199	Mtap2	TSS940	chr1:66221704-66489483	4508	0.273352	0.201425
TCONS_00006103	j	NM_175510	XLOC_000200	Unc80	TSS948	chr1:66514360-66745722	4348	0.424535	0.46304
TCONS_00015085	j	NM_175510	XLOC_000200	Unc80	TSS941	chr1:66514360-66745722	10144	0.117504	0.113016
TCONS_00005056	j	NM_175510	XLOC_000200	Unc80	TSS947	chr1:66514360-66745722	5396	0.157644	0.0473477
TCONS_00006920	j	NM_175510	XLOC_000200	Unc80	TSS946	chr1:66514360-66745722	7287	0.126671	0.10701
TCONS_00000368	j	NM_175510	XLOC_000200	Unc80	TSS942	chr1:66514360-66745722	13835	1.78364e-05	0.0699347
TCONS_00006919	j	NM_175510	XLOC_000200	Unc80	TSS943	chr1:66514360-66745722	13345	0.103617	0
TCONS_00000370	j	NM_175510	XLOC_000200	Unc80	TSS945	chr1:66514360-66745722	10078	0	0.100988
TCONS_00015803	j	NM_175510	XLOC_000200	Unc80	TSS942	chr1:66514360-66745722	13738	0	0.0463895
TCONS_00006330	j	NM_001122738	XLOC_000961	1110028C15Rik	TSS3889	chr1:66747444-66910000	4943	0.703299	0.775533
TCONS_00001728	=	NM_007381	XLOC_000961	Acadl	TSS3892	chr1:66747444-66910000	1892	23.9774	19.1079
TCONS_00001726	=	NM_001122738	XLOC_000961	1110028C15Rik	TSS3888	chr1:66747444-66910000	4655	3.02101	1.42859
TCONS_00000371	=	NM_025683	XLOC_000201	Rpe	TSS949	chr1:66747444-66910000	3756	7.86466	7.56359
TCONS_00005371	j	NM_001122738	XLOC_000961	1110028C15Rik	TSS3888	chr1:66747444-66910000	6251	0.374292	0.20579
TCONS_00001725	j	NM_001122738	XLOC_000961	1110028C15Rik	TSS3890	chr1:66747444-66910000	7445	1.65673	2.21606
TCONS_00001727	=	NM_177645	XLOC_000961	1110028C15Rik	TSS3888	chr1:66747444-66910000	4628	3.64394	0.00522869
TCONS_00004356	j	NM_007381	XLOC_000961	Acadl	TSS3893	chr1:66747444-66910000	1549	15.7498	6.36274
TCONS_00004357	j	NM_021285	XLOC_000962	Myl1	TSS3895	chr1:66970869-66992193	608	0.150838	0
TCONS_00001730	j	NM_021285	XLOC_000962	Myl1	TSS3896	chr1:66970869-66992193	1171	0.00484741	0.0636762
TCONS_00016036	j	NM_021285	XLOC_000962	Myl1	TSS3897	chr1:66970869-66992193	753	0	0.049453
TCONS_00007528	j	NM_021285	XLOC_000962	Myl1	TSS3894	chr1:66970869-66992193	883	0.459673	0.0825591
TCONS_00001729	=	NM_001113387	XLOC_000962	Myl1	TSS3895	chr1:66970869-66992193	817	0	0.0772616
TCONS_00001731	=	NM_021285	XLOC_000962	Myl1	TSS3898	chr1:66970869-66992193	994	0.223222	0.306255
TCONS_00004358	j	NM_021285	XLOC_000962	Myl1	TSS3899	chr1:66970869-66992193	994	0.144462	0
TCONS_00001733	j	NM_021285	XLOC_000962	Myl1	TSS3899	chr1:66970869-66992193	1262	0.63452	0.18871
TCONS_00001732	j	NM_021285	XLOC_000962	Myl1	TSS3899	chr1:66970869-66992193	1000	0.244453	0.0890065
TCONS_00007530	j	NM_021295	XLOC_000963	Lancl1	TSS3901	chr1:67042494-67085452	1272	4.42393	2.03947
TCONS_00005372	j	NM_021295	XLOC_000963	Lancl1	TSS3901	chr1:67042494-67085452	1365	0.139587	0.703697
TCONS_00006333	j	NM_021295	XLOC_000963	Lancl1	TSS3901	chr1:67042494-67085452	4284	1.44343	1.50267
TCONS_00018667	j	NM_021295	XLOC_000963	Lancl1	TSS3901	chr1:67042494-67085452	3750	0.537764	0.605342
TCONS_00018668	j	NM_021295	XLOC_000963	Lancl1	TSS3901	chr1:67042494-67085452	1166	0.185872	0.12932
TCONS_00016037	j	NM_021295	XLOC_000963	Lancl1	TSS3902	chr1:67042494-67085452	882	0.647661	0.795158
TCONS_00016749	j	NM_021295	XLOC_000963	Lancl1	TSS3901	chr1:67042494-67085452	1410	0.194223	0.80089
TCONS_00016751	j	NM_021295	XLOC_000963	Lancl1	TSS3901	chr1:67042494-67085452	1346	5.4187	7.28375
TCONS_00006334	j	NM_021295	XLOC_000963	Lancl1	TSS3901	chr1:67042494-67085452	1319	0.141771	0
TCONS_00001738	j	NM_021295	XLOC_000963	Lancl1	TSS3901	chr1:67042494-67085452	1256	4.06174	4.52433
TCONS_00016750	j	NM_021295	XLOC_000963	Lancl1	TSS3901	chr1:67042494-67085452	1549	1.23091	3.51024
TCONS_00006332	j	NM_021295	XLOC_000963	Lancl1	TSS3901	chr1:67042494-67085452	4468	1.19164	1.06984
TCONS_00006921	j	NM_001080809	XLOC_000202	Cps1	TSS950	chr1:67158446-67277835	5765	0.206013	0
TCONS_00006923	j	NM_001080809	XLOC_000202	Cps1	TSS956	chr1:67158446-67277835	1499	0.124153	1.58277e-05
TCONS_00006922	j	NM_001080809	XLOC_000202	Cps1	TSS953	chr1:67158446-67277835	3695	0.0509088	0
TCONS_00007531	j	NM_010154	XLOC_000964	Erbb4	TSS3903	chr1:68086519-69155529	2228	0.120876	0.0182837
TCONS_00007532	j	NM_010154	XLOC_000964	Erbb4	TSS3905	chr1:68086519-69155529	4067	0.10365	4.10072e-07
TCONS_00001740	j	NM_011770	XLOC_000965	Ikzf2	TSS3909	chr1:69577761-69733908	8500	0.00444493	0.250964
TCONS_00016752	j	NM_011770	XLOC_000965	Ikzf2	TSS3907	chr1:69577761-69733908	9219	0.142995	0
TCONS_00001742	=	NM_011770	XLOC_000965	Ikzf2	TSS3907	chr1:69577761-69733908	9421	0	0.252345
TCONS_00015307	j	NM_011770	XLOC_000965	Ikzf2	TSS3908	chr1:69577761-69733908	9373	0.0512955	0
TCONS_00007533	j	NM_011770	XLOC_000965	Ikzf2	TSS3908	chr1:69577761-69733908	9342	0.0709857	0
TCONS_00001741	j	NM_011770	XLOC_000965	Ikzf2	TSS3908	chr1:69577761-69733908	9448	0.406363	0.244952
TCONS_00006924	j	NM_177164	XLOC_000204	Vwc2l	TSS960	chr1:70772288-70931972	4052	0.0618978	2.42367e-07
TCONS_00015086	j	NM_177164	XLOC_000204	Vwc2l	TSS959	chr1:70772288-70931972	1335	0.0529568	0
TCONS_00007535	j	NM_007525	XLOC_000966	Bard1	TSS3914	chr1:71074108-71149546	5044	0.131164	0
TCONS_00001743	j	NM_007525	XLOC_000966	Bard1	TSS3911	chr1:71074108-71149546	3555	0.29505	0.342396
TCONS_00007534	j	NM_007525	XLOC_000966	Bard1	TSS3912	chr1:71074108-71149546	5464	0.0582264	0
TCONS_00001745	=	NM_007525	XLOC_000966	Bard1	TSS3916	chr1:71074108-71149546	5448	0.17529	0.60726
TCONS_00001744	j	NM_007525	XLOC_000966	Bard1	TSS3913	chr1:71074108-71149546	6076	0.164359	0.350781
TCONS_00007536	j	NM_175210	XLOC_000967	Abca12	TSS3921	chr1:71288848-71461597	2231	0.034535	0
TCONS_00007538	j	NM_175210	XLOC_000967	Abca12	TSS3923	chr1:71288848-71461597	970	0.0719529	0
TCONS_00000377	j	NM_026195	XLOC_000205	Atic	TSS963	chr1:71603729-71625977	1304	0.205999	0.593845
TCONS_00000376	=	NM_026195	XLOC_000205	Atic	TSS962	chr1:71603729-71625977	2611	17.7315	27.5396
TCONS_00018674	j	NM_010233	XLOC_000968	Fn1	TSS3924	chr1:71631990-71709417	8081	0.0164143	0.0684531
TCONS_00005374	j	NM_010233	XLOC_000968	Fn1	TSS3926	chr1:71631990-71709417	6479	11.4093	77.5148
TCONS_00006336	j	NM_010233	XLOC_000968	Fn1	TSS3924	chr1:71631990-71709417	8020	7.8968	35.6928
TCONS_00005376	j	NM_010233	XLOC_000968	Fn1	TSS3924	chr1:71631990-71709417	8414	6.68526	75.4099
TCONS_00018673	j	NM_010233	XLOC_000968	Fn1	TSS3924	chr1:71631990-71709417	8174	1.22117	14.7752
TCONS_00000378	=	NR_040308	XLOC_000206	Apol7d	TSS964	chr1:71631990-71709417	1193	0.0713072	0.211003
TCONS_00001747	j	NM_010233	XLOC_000968	Fn1	TSS3925	chr1:71631990-71709417	4954	4.47332	44.2327
TCONS_00007539	j	NM_010233	XLOC_000968	Fn1	TSS3924	chr1:71631990-71709417	7720	0.119919	1.43995
TCONS_00016753	j	NM_010233	XLOC_000968	Fn1	TSS3924	chr1:71631990-71709417	8029	0	0.102094
TCONS_00001750	=	NM_001005423	XLOC_000970	Mreg	TSS3930	chr1:72205806-72258881	2493	0.456679	0.150852
TCONS_00001751	=	NM_023523	XLOC_000971	Pecr	TSS3931	chr1:72272771-72330897	1185	2.92818	5.28892
TCONS_00001752	j	NM_023523	XLOC_000971	Pecr	TSS3931	chr1:72272771-72330897	3609	0.156348	0.18216
TCONS_00007540	j	NM_023523	XLOC_000971	Pecr	TSS3932	chr1:72272771-72330897	7979	0.543567	0.602122
TCONS_00006927	j	NM_175564	XLOC_000210	Tmem169	TSS991	chr1:72330946-72349634	2886	0.197503	0.386383
TCONS_00000387	=	NM_175564	XLOC_000210	Tmem169	TSS991	chr1:72330946-72349634	2815	0.068612	0.696605
TCONS_00004027	j	NM_175564	XLOC_000210	Tmem169	TSS991	chr1:72330946-72349634	2998	0.0652337	0.60597
TCONS_00000388	=	NM_009533	XLOC_000211	Xrcc5	TSS994	chr1:72353994-72441527	2556	5.65673	5.28369
TCONS_00015091	j	NM_009533	XLOC_000211	Xrcc5	TSS995	chr1:72353994-72441527	2455	0.312275	1.84353
TCONS_00016505	j	NM_018817	XLOC_000212	Smarcal1	TSS999	chr1:72473685-72683364	2359	0.0120269	0.0879891
TCONS_00000390	j	NM_018817	XLOC_000212	Smarcal1	TSS999	chr1:72473685-72683364	2694	0.129429	0.290152
TCONS_00006107	j	NM_018817	XLOC_000212	Smarcal1	TSS999	chr1:72473685-72683364	2448	1.77362	2.66533
TCONS_00001753	=	NM_001045533	XLOC_000972	March4	TSS3937	chr1:72473685-72683364	4187	0.15042	0.104502
TCONS_00007541	j	NM_001045533	XLOC_000972	March4	TSS3936	chr1:72473685-72683364	2432	0.0597172	0.0305779
TCONS_00005065	j	NM_018817	XLOC_000212	Smarcal1	TSS1000	chr1:72473685-72683364	2906	0.0578364	0.0729451
TCONS_00000391	=	NM_018817	XLOC_000212	Smarcal1	TSS999	chr1:72473685-72683364	6715	0.521849	0.420017
TCONS_00006106	j	NM_018817	XLOC_000212	Smarcal1	TSS996	chr1:72473685-72683364	2799	1.32033	1.51608
TCONS_00000389	j	NM_018817	XLOC_000212	Smarcal1	TSS999	chr1:72473685-72683364	2843	0.00114694	0.0711709
TCONS_00015092	j	NM_018817	XLOC_000212	Smarcal1	TSS1000	chr1:72473685-72683364	5459	1.43378	2.188
TCONS_00005064	j	NM_018817	XLOC_000212	Smarcal1	TSS999	chr1:72473685-72683364	2827	1.50083	1.1058
TCONS_00000392	j	NM_009084	XLOC_000213	Rpl37a	TSS1001	chr1:72757827-72762059	343	0	0.144886
TCONS_00000393	=	NM_009084	XLOC_000213	Rpl37a	TSS1001	chr1:72757827-72762059	588	178.069	155.483
TCONS_00018429	j	NM_009084	XLOC_000213	Rpl37a	TSS1001	chr1:72757827-72762059	304	198.833	154.125
TCONS_00000395	=	NM_008342	XLOC_000214	Igfbp2	TSS1007	chr1:72870324-72899046	1304	20.5831	32.4372
TCONS_00000396	j	NM_008342	XLOC_000214	Igfbp2	TSS1009	chr1:72870324-72899046	919	0	0.108837
TCONS_00001755	=	NM_010518	XLOC_000974	Igfbp5	TSS3940	chr1:72904638-72921439	5854	69.7173	220.419
TCONS_00001756	j	NM_010518	XLOC_000974	Igfbp5	TSS3941	chr1:72904638-72921439	4780	7.50805	57.6794
TCONS_00000398	=	NR_038002	XLOC_000215	1700027A15Rik	TSS1011	chr1:73062609-73072082	416	0.0278183	0
TCONS_00001758	=	NR_003202	XLOC_000976	Pinc	TSS3943	chr1:73437958-73477353	1560	0.030942	0
TCONS_00001761	=	NM_027884	XLOC_000980	Tns1	TSS3955	chr1:73956750-74171021	9966	2.55627	0.845071
TCONS_00017684	j	NM_027884	XLOC_000980	Tns1	TSS3954	chr1:73956750-74171021	9911	10.0974	4.59966
TCONS_00001759	j	NM_027884	XLOC_000980	Tns1	TSS3948	chr1:73956750-74171021	6582	10.9042	15.9762
TCONS_00001760	j	NM_027884	XLOC_000980	Tns1	TSS3949	chr1:73956750-74171021	9835	10.3345	16.8397
TCONS_00016757	j	NM_027884	XLOC_000980	Tns1	TSS3949	chr1:73956750-74171021	9734	0.0897688	0
TCONS_00006339	j	NM_027884	XLOC_000980	Tns1	TSS3949	chr1:73956750-74171021	9756	1.36909	0.421608
TCONS_00004366	j	NM_027884	XLOC_000980	Tns1	TSS3958	chr1:73956750-74171021	9722	4.50302	3.09077
TCONS_00016754	j	NM_027884	XLOC_000980	Tns1	TSS3956	chr1:73956750-74171021	6450	3.10888	0.00253122
TCONS_00007544	j	NM_027884	XLOC_000980	Tns1	TSS3948	chr1:73956750-74171021	8350	0.426462	0.393998
TCONS_00005377	j	NM_027884	XLOC_000980	Tns1	TSS3951	chr1:73956750-74171021	4905	27.3345	19.9668
TCONS_00006338	j	NM_027884	XLOC_000980	Tns1	TSS3959	chr1:73956750-74171021	4826	0	3.03355
TCONS_00007543	j	NM_027884	XLOC_000980	Tns1	TSS3960	chr1:73956750-74171021	5183	0.309494	0.421167
TCONS_00005378	j	NM_027884	XLOC_000980	Tns1	TSS3953	chr1:73956750-74171021	5295	14.3992	15.7265
TCONS_00005380	j	NM_027884	XLOC_000980	Tns1	TSS3948	chr1:73956750-74171021	8455	4.04881	7.36314
TCONS_00000401	=	NM_001170641	XLOC_000218	Rufy4	TSS1014	chr1:74171302-74195444	3787	0.170696	0.0553272
TCONS_00017399	j	NM_001170641	XLOC_000218	Rufy4	TSS1014	chr1:74171302-74195444	2824	0.154782	0.0675136
TCONS_00006931	j	NM_001170641	XLOC_000218	Rufy4	TSS1017	chr1:74171302-74195444	2124	0.160613	0.0126245
TCONS_00000400	=	NM_001034060	XLOC_000218	Rufy4	TSS1016	chr1:74171302-74195444	2306	0	0.0424878
TCONS_00017400	j	NM_001170641	XLOC_000218	Rufy4	TSS1014	chr1:74171302-74195444	3604	0.210534	0.0835449
TCONS_00000402	=	NM_009909	XLOC_000219	Cxcr2	TSS1019	chr1:74200567-74207820	3043	0.133298	0.0706981
TCONS_00001762	=	NM_178241	XLOC_000981	Cxcr1	TSS3961	chr1:74238359-74241492	1124	0.146282	0.0611247
TCONS_00004031	j	NM_029711	XLOC_000220	Arpc2	TSS1020	chr1:74283114-74314787	1366	52.1897	59.7484
TCONS_00000404	j	NM_029711	XLOC_000220	Arpc2	TSS1020	chr1:74283114-74314787	913	0	0.150202
TCONS_00000403	=	NM_029711	XLOC_000220	Arpc2	TSS1020	chr1:74283114-74314787	1597	128.742	64.6022
TCONS_00001765	=	NM_027154	XLOC_000983	Tmbim1	TSS3965	chr1:74321511-74400266	2309	51.4999	41.508
TCONS_00000407	=	NM_001039509	XLOC_000221	Pnkd	TSS1026	chr1:74321511-74400266	2956	0.114915	0.387456
TCONS_00006933	j	NM_001039509	XLOC_000221	Pnkd	TSS1022	chr1:74321511-74400266	6493	30.1895	2.20866
TCONS_00000406	=	NM_025580	XLOC_000221	Pnkd	TSS1026	chr1:74321511-74400266	635	60.8126	24.1614
TCONS_00006341	j	NM_027154	XLOC_000983	Tmbim1	TSS3967	chr1:74321511-74400266	2055	0.273977	0
TCONS_00001764	=	NM_146110	XLOC_000982	Aamp	TSS3963	chr1:74321511-74400266	1817	46.9898	64.2026
TCONS_00001763	=	NM_001190444	XLOC_000982	Aamp	TSS3963	chr1:74321511-74400266	1820	4.25892	3.92996
TCONS_00000408	=	NM_019999	XLOC_000221	Pnkd	TSS1027	chr1:74321511-74400266	2865	0.803274	2.31302
TCONS_00016040	j	NM_027154	XLOC_000983	Tmbim1	TSS3966	chr1:74321511-74400266	2090	11.5356	8.13647
TCONS_00015309	j	NM_027154	XLOC_000983	Tmbim1	TSS3968	chr1:74321511-74400266	2061	0	0.69143
TCONS_00006340	j	NM_001190444	XLOC_000982	Aamp	TSS3964	chr1:74321511-74400266	1520	0.729469	0
TCONS_00017402	j	NM_001033345	XLOC_000222	Gm216	TSS1029	chr1:74408681-74416055	2333	0.0407278	0.0069824
TCONS_00015095	j	NM_001033345	XLOC_000222	Gm216	TSS1028	chr1:74408681-74416055	2092	0.0455485	0
TCONS_00015096	j	NM_001033345	XLOC_000222	Gm216	TSS1034	chr1:74408681-74416055	1856	0	0.0667326
TCONS_00004032	j	NM_001033345	XLOC_000222	Gm216	TSS1029	chr1:74408681-74416055	1961	0	0.171149
TCONS_00017403	j	NM_001033345	XLOC_000222	Gm216	TSS1038	chr1:74408681-74416055	1686	0.0204299	0.222147
TCONS_00005068	j	NM_001033345	XLOC_000222	Gm216	TSS1036	chr1:74408681-74416055	2614	0.000486324	0.0379571
TCONS_00006935	j	NM_001033345	XLOC_000222	Gm216	TSS1031	chr1:74408681-74416055	1706	0.220643	0.203576
TCONS_00018433	j	NM_001033345	XLOC_000222	Gm216	TSS1028	chr1:74408681-74416055	2019	0	0.0506396
TCONS_00000411	j	NM_001033345	XLOC_000222	Gm216	TSS1039	chr1:74408681-74416055	1247	0	0.229071
TCONS_00004034	j	NM_001033345	XLOC_000222	Gm216	TSS1032	chr1:74408681-74416055	1602	0.0212521	0.0305199
TCONS_00004033	j	NM_001033345	XLOC_000222	Gm216	TSS1030	chr1:74408681-74416055	1936	0.00387994	0.17468
TCONS_00006934	j	NM_001033345	XLOC_000222	Gm216	TSS1028	chr1:74408681-74416055	746	0.326718	0.45448
TCONS_00018432	j	NM_001033345	XLOC_000222	Gm216	TSS1028	chr1:74408681-74416055	2378	0.0501077	0.0972439
TCONS_00000414	j	NM_013612	XLOC_000223	Slc11a1	TSS1051	chr1:74421505-74432831	1038	0	0.0870329
TCONS_00004036	j	NM_013612	XLOC_000223	Slc11a1	TSS1041	chr1:74421505-74432831	2897	0.0579696	0
TCONS_00005069	j	NM_013612	XLOC_000223	Slc11a1	TSS1044	chr1:74421505-74432831	2522	0.211194	0.0236898
TCONS_00016510	j	NM_013612	XLOC_000223	Slc11a1	TSS1050	chr1:74421505-74432831	1047	0.0520047	0
TCONS_00006939	j	NM_013612	XLOC_000223	Slc11a1	TSS1048	chr1:74421505-74432831	1268	0.114037	0
TCONS_00017406	j	NM_013612	XLOC_000223	Slc11a1	TSS1049	chr1:74421505-74432831	936	0.0315214	0.000492947
TCONS_00017405	j	NM_013612	XLOC_000223	Slc11a1	TSS1047	chr1:74421505-74432831	1636	0.0658332	0.0723098
TCONS_00000413	j	NM_013612	XLOC_000223	Slc11a1	TSS1045	chr1:74421505-74432831	1561	0.0624998	0.121227
TCONS_00015097	j	NM_153088	XLOC_000225	Ctdsp1	TSS1055	chr1:74438182-74443861	782	3.70858	1.8516
TCONS_00000415	=	NM_153088	XLOC_000225	Ctdsp1	TSS1054	chr1:74438182-74443861	2776	29.5621	37.896
TCONS_00017408	j	NM_153088	XLOC_000225	Ctdsp1	TSS1056	chr1:74438182-74443861	2347	24.2234	37.4721
TCONS_00005381	j	NM_176972	XLOC_000984	Usp37	TSS3969	chr1:74455957-74639560	7841	0.707882	1.38325
TCONS_00016760	j	NM_029888	XLOC_000985	Zfp142	TSS3973	chr1:74455957-74639560	6438	0.948211	0.779797
TCONS_00016759	j	NM_029888	XLOC_000985	Zfp142	TSS3973	chr1:74455957-74639560	5895	0.363782	0.363906
TCONS_00001767	=	NM_029888	XLOC_000985	Zfp142	TSS3973	chr1:74455957-74639560	7472	0.561207	0.867767
TCONS_00000421	=	NM_025784	XLOC_000230	Bcs1l	TSS1065	chr1:74455957-74639560	1829	3.55711	2.80022
TCONS_00007547	j	NM_029888	XLOC_000985	Zfp142	TSS3974	chr1:74455957-74639560	4904	1.96557	2.21361
TCONS_00016758	j	NM_029888	XLOC_000985	Zfp142	TSS3973	chr1:74455957-74639560	6187	0	0.409087
TCONS_00000419	=	NM_001081456	XLOC_000229	Plcd4	TSS1062	chr1:74455957-74639560	4212	0.411493	0.330947
TCONS_00000418	=	NM_021383	XLOC_000228	Rqcd1	TSS1060	chr1:74455957-74639560	3266	7.35351	8.00819
TCONS_00007546	j	NM_176972	XLOC_000984	Usp37	TSS3970	chr1:74455957-74639560	7167	1.71304	2.01232
TCONS_00005382	j	NM_029888	XLOC_000985	Zfp142	TSS3972	chr1:74455957-74639560	12793	0.318445	0.739399
TCONS_00007548	j	NM_029888	XLOC_000985	Zfp142	TSS3975	chr1:74455957-74639560	16652	0.86859	0.803661
TCONS_00015810	j	NM_025784	XLOC_000230	Bcs1l	TSS1064	chr1:74455957-74639560	1579	1.74044	1.65132
TCONS_00000417	=	NM_009509	XLOC_000227	Vil1	TSS1059	chr1:74455957-74639560	7627	0.244748	0.477268
TCONS_00016761	j	NM_029888	XLOC_000985	Zfp142	TSS3973	chr1:74455957-74639560	5835	0.43153	0.476378
TCONS_00016511	j	NM_021383	XLOC_000228	Rqcd1	TSS1060	chr1:74455957-74639560	3022	0.766493	1.35829
TCONS_00005384	j	NM_021313	XLOC_000986	Rnf25	TSS3980	chr1:74639648-74683812	2276	2.02716	3.25701
TCONS_00007549	j	NM_021313	XLOC_000986	Rnf25	TSS3979	chr1:74639648-74683812	4614	0.69996	0.21117
TCONS_00000424	j	NM_175031	XLOC_000231	Stk36	TSS1068	chr1:74639648-74683812	5573	0.104828	0.0638199
TCONS_00005072	j	NM_175031	XLOC_000231	Stk36	TSS1074	chr1:74639648-74683812	2608	0.677313	0.0760963
TCONS_00006342	j	NM_021313	XLOC_000986	Rnf25	TSS3978	chr1:74639648-74683812	3585	2.37115	3.62013
TCONS_00006941	j	NM_175031	XLOC_000231	Stk36	TSS1066	chr1:74639648-74683812	13326	0.847149	1.09315
TCONS_00005071	j	NM_175031	XLOC_000231	Stk36	TSS1071	chr1:74639648-74683812	3044	0.496281	0.373913
TCONS_00016041	j	NM_021313	XLOC_000986	Rnf25	TSS3977	chr1:74639648-74683812	1464	4.45469	4.3615
TCONS_00017409	j	NM_175031	XLOC_000231	Stk36	TSS1070	chr1:74639648-74683812	4847	0.0354044	0
TCONS_00001768	=	NM_021313	XLOC_000986	Rnf25	TSS3978	chr1:74639648-74683812	1475	7.82914	11.1108
TCONS_00017410	j	NM_175031	XLOC_000231	Stk36	TSS1073	chr1:74639648-74683812	1499	0.0860439	0.025392
TCONS_00006111	j	NM_175031	XLOC_000231	Stk36	TSS1068	chr1:74639648-74683812	5167	0	0.0331248
TCONS_00015811	j	NM_175031	XLOC_000231	Stk36	TSS1075	chr1:74639648-74683812	2581	0	0.408495
TCONS_00018435	j	NM_175031	XLOC_000231	Stk36	TSS1069	chr1:74639648-74683812	4592	0.131428	0.11649
TCONS_00006112	j	NM_001014974	XLOC_000232	Ttll4	TSS1077	chr1:74707772-74750499	8359	1.42824	1.56192
TCONS_00015099	j	NM_001014974	XLOC_000232	Ttll4	TSS1079	chr1:74707772-74750499	9148	0.996102	1.49235
TCONS_00000429	j	NM_001014974	XLOC_000232	Ttll4	TSS1090	chr1:74707772-74750499	9308	0.0806582	0.38958
TCONS_00017411	j	NM_001014974	XLOC_000232	Ttll4	TSS1077	chr1:74707772-74750499	11762	0.0276885	0.045652
TCONS_00015100	j	NM_001014974	XLOC_000232	Ttll4	TSS1082	chr1:74707772-74750499	5188	1.2716	1.7227
TCONS_00004039	j	NM_001014974	XLOC_000232	Ttll4	TSS1077	chr1:74707772-74750499	8830	0.563527	0.410808
TCONS_00005073	j	NM_001014974	XLOC_000232	Ttll4	TSS1076	chr1:74707772-74750499	11336	0.119316	0
TCONS_00017413	j	NM_001014974	XLOC_000232	Ttll4	TSS1090	chr1:74707772-74750499	9434	0.0618594	0
TCONS_00000427	=	NM_001014974	XLOC_000232	Ttll4	TSS1077	chr1:74707772-74750499	10305	0.0761813	0.0883703
TCONS_00005080	j	NM_024264	XLOC_000233	Cyp27a1	TSS1097	chr1:74759392-74796050	2203	0	0.32029
TCONS_00018436	j	NM_024264	XLOC_000233	Cyp27a1	TSS1096	chr1:74759392-74796050	2398	1.58791	3.75206
TCONS_00017685	j	NM_153744	XLOC_000987	Prkag3	TSS3983	chr1:74759392-74796050	23378	0.00947171	0.2203
TCONS_00016763	j	NM_153744	XLOC_000987	Prkag3	TSS3982	chr1:74759392-74796050	3632	0.0754409	0.0146391
TCONS_00004043	j	NM_024264	XLOC_000233	Cyp27a1	TSS1096	chr1:74759392-74796050	2590	7.83575	17.7366
TCONS_00017414	j	NM_024264	XLOC_000233	Cyp27a1	TSS1096	chr1:74759392-74796050	2053	0.122514	0.256936
TCONS_00000430	=	NM_024264	XLOC_000233	Cyp27a1	TSS1098	chr1:74759392-74796050	1890	8.78711	46.2789
TCONS_00018437	j	NM_024264	XLOC_000233	Cyp27a1	TSS1100	chr1:74759392-74796050	1400	0.228151	10.8758
TCONS_00001769	j	NM_153744	XLOC_000987	Prkag3	TSS3981	chr1:74759392-74796050	27911	0.159068	0.707168
TCONS_00016764	j	NM_153744	XLOC_000987	Prkag3	TSS3986	chr1:74759392-74796050	946	0.0283419	0.0234595
TCONS_00018438	j	NM_009526	XLOC_000234	Wnt6	TSS1101	chr1:74800945-74832066	2327	0.383792	0.0327353
TCONS_00000431	=	NM_009526	XLOC_000234	Wnt6	TSS1102	chr1:74800945-74832066	2068	1.90125	0.60566
TCONS_00000432	=	NM_009518	XLOC_000235	Wnt10a	TSS1104	chr1:74838592-74850749	1961	0.047715	0.0129686
TCONS_00000433	=	NM_009872	XLOC_000236	Cdk5r2	TSS1105	chr1:74901602-74904306	2704	2.00345	1.31784
TCONS_00018678	j	NM_153111	XLOC_000988	Fev	TSS3987	chr1:74927726-74931982	1650	0.0421802	0.00832977
TCONS_00001777	j	NM_001039495	XLOC_000991	Ccdc108	TSS3993	chr1:74948653-74982173	1970	0	0.0740136
TCONS_00007553	j	NM_001039495	XLOC_000991	Ccdc108	TSS3995	chr1:74948653-74982173	3433	0.224999	0.0231733
TCONS_00007552	j	NM_001039495	XLOC_000991	Ccdc108	TSS3994	chr1:74948653-74982173	1115	0.203028	0.068136
TCONS_00004368	j	NM_010544	XLOC_000992	Ihh	TSS3999	chr1:74991891-74999260	1764	0	0.081887
TCONS_00016043	j	NM_010544	XLOC_000992	Ihh	TSS4002	chr1:74991891-74999260	1550	0.021057	0.0531493
TCONS_00001779	=	NM_010544	XLOC_000992	Ihh	TSS4001	chr1:74991891-74999260	3410	0.0407004	0.0216391
TCONS_00001780	j	NM_029342	XLOC_000993	Nhej1	TSS4004	chr1:75010254-75121811	4147	0.303671	0.310699
TCONS_00001781	=	NM_029342	XLOC_000993	Nhej1	TSS4004	chr1:75010254-75121811	2356	0.306131	0.426979
TCONS_00017686	j	NM_029342	XLOC_000993	Nhej1	TSS4004	chr1:75010254-75121811	1461	0.837832	0.97529
TCONS_00005388	j	NM_194333	XLOC_000994	Slc23a3	TSS4010	chr1:75122115-75130581	1993	0.0992	0.136725
TCONS_00005386	j	NM_194333	XLOC_000994	Slc23a3	TSS4007	chr1:75122115-75130581	910	0.103042	0.176734
TCONS_00005387	j	NM_194333	XLOC_000994	Slc23a3	TSS4010	chr1:75122115-75130581	2283	0.175225	0.142836
TCONS_00004372	j	NM_194333	XLOC_000994	Slc23a3	TSS4009	chr1:75122115-75130581	2184	0.195463	0.399534
TCONS_00000434	=	NM_170755	XLOC_000237	Fam134a	TSS1106	chr1:75131788-75144483	2557	33.3713	43.5829
TCONS_00015310	j	NM_026977	XLOC_000995	1810031K17Rik	TSS4013	chr1:75131788-75144483	2622	6.71947	6.2469
TCONS_00001783	=	NM_026977	XLOC_000995	1810031K17Rik	TSS4011	chr1:75131788-75144483	2738	5.33198	7.32248
TCONS_00004373	j	NM_026977	XLOC_000995	1810031K17Rik	TSS4014	chr1:75131788-75144483	2014	6.55301	6.52328
TCONS_00016765	j	NM_026977	XLOC_000995	1810031K17Rik	TSS4012	chr1:75131788-75144483	1925	0.962537	0.505256
TCONS_00000435	=	NM_001159905	XLOC_000238	Zfand2b	TSS1107	chr1:75165219-75177145	1203	5.9967	5.76721
TCONS_00001784	=	NM_023732	XLOC_000996	Abcb6	TSS4015	chr1:75165219-75177145	6002	1.60847	1.99122
TCONS_00016766	j	NM_023732	XLOC_000996	Abcb6	TSS4015	chr1:75165219-75177145	2444	0	0.288888
TCONS_00000437	=	NM_026846	XLOC_000238	Zfand2b	TSS1107	chr1:75165219-75177145	1237	1.435	1.03776
TCONS_00018680	j	NM_023732	XLOC_000996	Abcb6	TSS4016	chr1:75165219-75177145	2809	2.64414	2.96688
TCONS_00000436	=	NM_001159906	XLOC_000238	Zfand2b	TSS1107	chr1:75165219-75177145	1200	1.44553	2.00553
TCONS_00017687	j	NM_029010	XLOC_000997	Glb1l	TSS4018	chr1:75177439-75207353	14339	2.36558	2.14782
TCONS_00000438	=	NM_026187	XLOC_000239	Ankzf1	TSS1108	chr1:75177439-75207353	2763	7.72921	6.75143
TCONS_00001786	=	NM_029010	XLOC_000997	Glb1l	TSS4018	chr1:75177439-75207353	3451	6.99526	6.63158
TCONS_00001785	=	NM_001003917	XLOC_000997	Atg9a	TSS4017	chr1:75177439-75207353	3764	18.2576	18.2001
TCONS_00001787	=	NM_009447	XLOC_000998	Tuba4a	TSS4019	chr1:75207403-75215828	3213	3.09381	2.29334
TCONS_00000439	=	NM_011494	XLOC_000240	Stk16	TSS1109	chr1:75207403-75215828	2885	15.1967	12.8521
TCONS_00007556	j	NM_001243090	XLOC_000999	A630095N17Rik	TSS4020	chr1:75216025-75228668	1685	0.0944672	3.22227e-07
TCONS_00000442	=	NM_020266	XLOC_000241	Dnajb2	TSS1110	chr1:75232997-75242267	1867	1.74263	0.561035
TCONS_00000441	=	NM_001159884	XLOC_000241	Dnajb2	TSS1110	chr1:75232997-75242267	1869	0.668648	0.202123
TCONS_00000440	=	NM_001159883	XLOC_000241	Dnajb2	TSS1110	chr1:75232997-75242267	3053	3.96319	5.7624
TCONS_00005081	j	NM_178055	XLOC_000241	Dnajb2	TSS1113	chr1:75232997-75242267	2423	0	0.542769
TCONS_00000443	=	NM_178055	XLOC_000241	Dnajb2	TSS1110	chr1:75232997-75242267	1921	14.3419	11.2452
TCONS_00006113	j	NM_178055	XLOC_000241	Dnajb2	TSS1111	chr1:75232997-75242267	3139	4.8997	3.24227
TCONS_00016767	j	NM_008985	XLOC_001000	Ptprn	TSS4024	chr1:75243611-75261211	3486	1.154	0.724631
TCONS_00018682	j	NM_008985	XLOC_001000	Ptprn	TSS4030	chr1:75243611-75261211	3095	0.245075	0.211164
TCONS_00001790	j	NM_008985	XLOC_001000	Ptprn	TSS4026	chr1:75243611-75261211	1465	1.70387	1.42009
TCONS_00017688	j	NM_008985	XLOC_001000	Ptprn	TSS4027	chr1:75243611-75261211	1921	0	0.598878
TCONS_00001791	j	NM_008985	XLOC_001000	Ptprn	TSS4029	chr1:75243611-75261211	3359	0	0.175316
TCONS_00001792	=	NM_008985	XLOC_001000	Ptprn	TSS4030	chr1:75243611-75261211	3535	3.93031	3.03656
TCONS_00017689	j	NM_008985	XLOC_001000	Ptprn	TSS4028	chr1:75243611-75261211	2923	1.51296	0.670219
TCONS_00007557	j	NM_009049	XLOC_001001	Resp18	TSS4032	chr1:75268774-75275121	873	0.435958	0.481098
TCONS_00001793	=	NM_009049	XLOC_001001	Resp18	TSS4032	chr1:75268774-75275121	710	7.30347	3.91861
TCONS_00004374	j	NM_009049	XLOC_001001	Resp18	TSS4032	chr1:75268774-75275121	636	1.2596	0.748869
TCONS_00001796	j	NM_001110831	XLOC_001002	Dnpep	TSS4033	chr1:75305094-75314215	2300	0	0.276705
TCONS_00005389	j	NM_001110831	XLOC_001002	Dnpep	TSS4033	chr1:75305094-75314215	2648	2.05831	2.3696
TCONS_00018683	j	NM_001110831	XLOC_001002	Dnpep	TSS4035	chr1:75305094-75314215	1635	1.9425	2.61596
TCONS_00016768	j	NM_001110831	XLOC_001002	Dnpep	TSS4034	chr1:75305094-75314215	1571	1.36934	1.49829
TCONS_00001795	=	NM_001110831	XLOC_001002	Dnpep	TSS4033	chr1:75305094-75314215	1819	3.38634	2.03518
TCONS_00007558	j	NM_001110831	XLOC_001002	Dnpep	TSS4035	chr1:75305094-75314215	2134	0.931512	0.961446
TCONS_00001794	=	NM_016878	XLOC_001002	Dnpep	TSS4035	chr1:75305094-75314215	1643	5.11132	7.67622
TCONS_00004375	j	NM_001110831	XLOC_001002	Dnpep	TSS4035	chr1:75305094-75314215	1505	0	0.0770296
TCONS_00000445	=	NM_010043	XLOC_000242	Des	TSS1114	chr1:75356918-75364290	2149	419.991	153.879
TCONS_00004045	j	NM_010043	XLOC_000242	Des	TSS1115	chr1:75356918-75364290	805	179.507	123.849
TCONS_00005082	j	NM_010043	XLOC_000242	Des	TSS1116	chr1:75356918-75364290	787	2.19243	0
TCONS_00001797	=	NR_037976	XLOC_001003	Gm15179	TSS4036	chr1:75364784-75371590	676	0.153485	0.0189159
TCONS_00018439	j	NM_007463	XLOC_000243	Speg	TSS1121	chr1:75371871-75428894	9203	1.95894	1.46784
TCONS_00000450	=	NM_001173477	XLOC_000243	Speg	TSS1125	chr1:75371871-75428894	1408	18.4237	11.4204
TCONS_00000449	j	NM_007463	XLOC_000243	Speg	TSS1121	chr1:75371871-75428894	10869	0.502211	0.43504
TCONS_00000447	=	NM_001085371	XLOC_000243	Speg	TSS1118	chr1:75371871-75428894	3395	5.06457	3.27847
TCONS_00017416	j	NM_007463	XLOC_000243	Speg	TSS1118	chr1:75371871-75428894	10771	1.515	1.18451
TCONS_00017417	j	NM_007463	XLOC_000243	Speg	TSS1122	chr1:75371871-75428894	6753	0.866999	0.400186
TCONS_00016519	j	NM_007463	XLOC_000243	Speg	TSS1127	chr1:75371871-75428894	3328	8.34592	5.94823
TCONS_00000446	=	NM_007463	XLOC_000243	Speg	TSS1117	chr1:75371871-75428894	10787	0.0352743	0.0193048
TCONS_00017415	j	NM_007463	XLOC_000243	Speg	TSS1118	chr1:75371871-75428894	4284	8.37173	4.33918
TCONS_00000452	j	NM_133708	XLOC_000244	Gmppa	TSS1128	chr1:75432517-75440232	1758	4.34118	5.29352
TCONS_00018440	j	NM_133708	XLOC_000244	Gmppa	TSS1128	chr1:75432517-75440232	1827	1.4461	1.75298
TCONS_00006943	j	NM_133708	XLOC_000244	Gmppa	TSS1128	chr1:75432517-75440232	2092	1.97652	2.23351
TCONS_00016520	j	NM_133708	XLOC_000244	Gmppa	TSS1128	chr1:75432517-75440232	1752	1.548	1.40572
TCONS_00000451	=	NM_133708	XLOC_000244	Gmppa	TSS1128	chr1:75432517-75440232	1528	6.00377	8.03576
TCONS_00005085	j	NM_133708	XLOC_000244	Gmppa	TSS1129	chr1:75432517-75440232	2040	2.37766	2.58532
TCONS_00006114	j	NM_183022	XLOC_000245	Accn4	TSS1134	chr1:75447030-75470926	1500	0.125753	0.215985
TCONS_00000454	=	NM_183022	XLOC_000245	Accn4	TSS1133	chr1:75447030-75470926	2650	0.236778	0.175075
TCONS_00015103	j	NM_183022	XLOC_000245	Accn4	TSS1133	chr1:75447030-75470926	2733	0.0347442	0.121999
TCONS_00015315	j	NM_178884	XLOC_001005	Obsl1	TSS4045	chr1:75471143-75507232	5912	4.82009	6.41101
TCONS_00018684	j	NM_178884	XLOC_001005	Obsl1	TSS4042	chr1:75471143-75507232	10692	0.224606	0.395376
TCONS_00007560	j	NM_178884	XLOC_001005	Obsl1	TSS4040	chr1:75471143-75507232	13465	0.587124	0.644098
TCONS_00001801	j	NM_178884	XLOC_001005	Obsl1	TSS4044	chr1:75471143-75507232	9319	0.109087	0.233822
TCONS_00001800	=	NM_178884	XLOC_001005	Obsl1	TSS4041	chr1:75471143-75507232	5770	4.8028	7.65426
TCONS_00000456	=	NM_010564	XLOC_000247	Inha	TSS1137	chr1:75471143-75507232	1463	7.46619	3.95154
TCONS_00000455	=	NM_177056	XLOC_000246	Tmem198	TSS1135	chr1:75471143-75507232	2185	2.0183	1.75816
TCONS_00004377	j	NM_178884	XLOC_001005	Obsl1	TSS4042	chr1:75471143-75507232	7356	1.82818	1.45415
TCONS_00001798	=	NM_001001565	XLOC_001005	Chpf	TSS4039	chr1:75471143-75507232	3235	1.33368	1.57517
TCONS_00017691	j	NM_178884	XLOC_001005	Obsl1	TSS4042	chr1:75471143-75507232	9096	0.021263	0.0528404
TCONS_00001799	=	NM_001001566	XLOC_001005	Chpf	TSS4039	chr1:75471143-75507232	3092	44.8805	52.7052
TCONS_00007561	j	NM_178884	XLOC_001005	Obsl1	TSS4040	chr1:75471143-75507232	7889	3.50233	3.80185
TCONS_00006944	j	NM_027886	XLOC_000248	Stk11ip	TSS1138	chr1:75518069-75533910	4156	1.47884	0.968489
TCONS_00006945	j	NM_027886	XLOC_000248	Stk11ip	TSS1139	chr1:75518069-75533910	5378	1.10693	0.921718
TCONS_00016521	j	NM_027886	XLOC_000248	Stk11ip	TSS1138	chr1:75518069-75533910	4121	0.505094	0.709905
TCONS_00006946	j	NM_027886	XLOC_000248	Stk11ip	TSS1143	chr1:75518069-75533910	1607	1.64634	1.50032
TCONS_00005086	j	NM_027886	XLOC_000248	Stk11ip	TSS1141	chr1:75518069-75533910	3271	0.206392	0.201477
TCONS_00018441	j	NM_027886	XLOC_000248	Stk11ip	TSS1138	chr1:75518069-75533910	4318	0	0.088111
TCONS_00000457	j	NM_027886	XLOC_000248	Stk11ip	TSS1138	chr1:75518069-75533910	4320	0.132723	0.251969
TCONS_00000460	j	NM_027886	XLOC_000248	Stk11ip	TSS1142	chr1:75518069-75533910	3445	0.165715	0.348021
TCONS_00000458	=	NM_027886	XLOC_000248	Stk11ip	TSS1138	chr1:75518069-75533910	4458	1.19261	1.76645
TCONS_00015815	j	NM_027886	XLOC_000248	Stk11ip	TSS1144	chr1:75518069-75533910	1297	0.730309	0.924515
TCONS_00015105	j	NM_009208	XLOC_000249	Slc4a3	TSS1147	chr1:75542408-75562145	3802	4.43198	2.26812
TCONS_00017421	j	NM_009208	XLOC_000249	Slc4a3	TSS1147	chr1:75542408-75562145	4260	0.738926	1.51248
TCONS_00005087	j	NM_009208	XLOC_000249	Slc4a3	TSS1147	chr1:75542408-75562145	8329	2.42683	1.7136
TCONS_00000462	j	NM_009208	XLOC_000249	Slc4a3	TSS1147	chr1:75542408-75562145	4140	0.260198	0.165262
TCONS_00016523	j	NM_009208	XLOC_000249	Slc4a3	TSS1147	chr1:75542408-75562145	4116	2.87272	0
TCONS_00006117	j	NM_009208	XLOC_000249	Slc4a3	TSS1147	chr1:75542408-75562145	3860	6.64997	0.428436
TCONS_00000461	=	NM_009208	XLOC_000249	Slc4a3	TSS1146	chr1:75542408-75562145	4441	18.8232	13.5672
TCONS_00006116	j	NM_009208	XLOC_000249	Slc4a3	TSS1146	chr1:75542408-75562145	5877	2.82742	0.89624
TCONS_00006947	j	NM_009208	XLOC_000249	Slc4a3	TSS1145	chr1:75542408-75562145	11428	1.12345	0.690988
TCONS_00018442	j	NM_009208	XLOC_000249	Slc4a3	TSS1146	chr1:75542408-75562145	6111	0	0.337617
TCONS_00000463	j	NM_009208	XLOC_000249	Slc4a3	TSS1149	chr1:75542408-75562145	9939	0.860835	1.17221
TCONS_00017420	j	NM_009208	XLOC_000249	Slc4a3	TSS1147	chr1:75542408-75562145	4757	5.34371	9.60726
TCONS_00000465	=	NR_038013	XLOC_000250	Gm17751	TSS1158	chr1:76485707-76498603	2004	0.0591292	0.00770437
TCONS_00006345	j	NM_007936	XLOC_001006	Epha4	TSS4046	chr1:77363757-77511663	6359	0.875837	0.882881
TCONS_00001802	=	NM_007936	XLOC_001006	Epha4	TSS4046	chr1:77363757-77511663	6328	23.742	18.9783
TCONS_00001808	j	NM_011811	XLOC_001009	Farsb	TSS4051	chr1:78306920-78485453	1759	0.00905694	1.46533
TCONS_00000469	=	NM_001004173	XLOC_000253	Sgpp2	TSS1165	chr1:78306920-78485453	3998	10.0181	1.01597
TCONS_00018685	j	NM_011811	XLOC_001009	Farsb	TSS4053	chr1:78306920-78485453	1765	2.88572	2.44817
TCONS_00001806	=	NM_011811	XLOC_001009	Farsb	TSS4051	chr1:78306920-78485453	2132	7.54392	8.40866
TCONS_00015316	j	NM_011811	XLOC_001009	Farsb	TSS4051	chr1:78306920-78485453	3045	0.571151	0.422541
TCONS_00007565	j	NM_011811	XLOC_001009	Farsb	TSS4051	chr1:78306920-78485453	1735	0.449455	0.939983
TCONS_00006120	j	NM_001004173	XLOC_000253	Sgpp2	TSS1167	chr1:78306920-78485453	3484	2.67703	0.000623311
TCONS_00006346	j	NM_011811	XLOC_001009	Farsb	TSS4051	chr1:78306920-78485453	1678	0.174128	0.120087
TCONS_00004050	j	NM_028817	XLOC_000255	Acsl3	TSS1171	chr1:78654399-78704318	2302	0.133824	0.460284
TCONS_00000471	j	NM_028817	XLOC_000255	Acsl3	TSS1171	chr1:78654399-78704318	5921	0.847399	2.37641
TCONS_00005089	j	NM_028817	XLOC_000255	Acsl3	TSS1177	chr1:78654399-78704318	2127	14.012	22.8373
TCONS_00017424	j	NM_028817	XLOC_000255	Acsl3	TSS1176	chr1:78654399-78704318	2237	0	0.56485
TCONS_00000472	=	NM_001033606	XLOC_000255	Acsl3	TSS1171	chr1:78654399-78704318	3810	3.91269	8.61525
TCONS_00006951	j	NM_028817	XLOC_000255	Acsl3	TSS1175	chr1:78654399-78704318	2228	3.67923	7.26521
TCONS_00000474	=	NM_028817	XLOC_000255	Acsl3	TSS1171	chr1:78654399-78704318	3950	2.61078	6.15234
TCONS_00000475	=	NM_001136226	XLOC_000255	Utp14b	TSS1172	chr1:78654399-78704318	3702	0.151614	0.204197
TCONS_00018444	j	NM_028817	XLOC_000255	Acsl3	TSS1173	chr1:78654399-78704318	2175	1.32076	0.581163
TCONS_00000477	=	NM_021342	XLOC_000257	Kcne4	TSS1179	chr1:78813523-78816600	2463	3.10399	10.0842
TCONS_00007566	j	NM_009129	XLOC_001012	Scg2	TSS4059	chr1:79430547-79436869	2308	1.22623	0.00132281
TCONS_00001811	j	NM_009129	XLOC_001012	Scg2	TSS4058	chr1:79430547-79436869	2303	5.55919	4.01801
TCONS_00004378	j	NM_009129	XLOC_001012	Scg2	TSS4057	chr1:79430547-79436869	2708	2.18759	0.616266
TCONS_00001812	=	NM_009129	XLOC_001012	Scg2	TSS4058	chr1:79430547-79436869	2485	2.7063	3.2313
TCONS_00001810	j	NM_009129	XLOC_001012	Scg2	TSS4058	chr1:79430547-79436869	2423	4.84745	1.80084
TCONS_00001813	=	NM_183027	XLOC_001013	Ap1s3	TSS4062	chr1:79603260-79668547	2876	0.223259	0.744371
TCONS_00015318	j	NM_183027	XLOC_001013	Ap1s3	TSS4062	chr1:79603260-79668547	2880	0	0.0887295
TCONS_00015319	j	NM_183027	XLOC_001013	Ap1s3	TSS4062	chr1:79603260-79668547	3181	0.0917014	0
TCONS_00004379	j	NM_183027	XLOC_001013	Ap1s3	TSS4063	chr1:79603260-79668547	2557	8.17338	6.74524
TCONS_00007568	j	NM_001111279	XLOC_001014	Wdfy1	TSS4065	chr1:79694735-79758344	3773	6.23045	6.81161
TCONS_00001815	=	NM_027057	XLOC_001014	Wdfy1	TSS4064	chr1:79694735-79758344	717	3.11453	3.70511
TCONS_00001814	=	NM_001111279	XLOC_001014	Wdfy1	TSS4064	chr1:79694735-79758344	8183	1.45945	2.05747
TCONS_00000478	=	NM_001081210	XLOC_000258	Mrpl44	TSS1180	chr1:79772592-79778020	1424	10.5592	10.0689
TCONS_00001817	j	NM_009255	XLOC_001015	Serpine2	TSS4067	chr1:79790895-79857683	1817	0	0.500307
TCONS_00001816	=	NM_009255	XLOC_001015	Serpine2	TSS4066	chr1:79790895-79857683	2055	44.245	346.207
TCONS_00001818	=	NM_173425	XLOC_001016	Fam124b	TSS4069	chr1:80195273-80210519	2862	0.0386043	0.0219474
TCONS_00015320	j	NM_016716	XLOC_001017	Cul3	TSS4077	chr1:80259564-80337348	3421	13.0766	14.0079
TCONS_00001820	=	NM_016716	XLOC_001017	Cul3	TSS4076	chr1:80259564-80337348	4429	9.36981	13.2501
TCONS_00016771	j	NM_016716	XLOC_001017	Cul3	TSS4075	chr1:80259564-80337348	3007	0.182764	0.478515
TCONS_00017692	j	NM_016716	XLOC_001017	Cul3	TSS4073	chr1:80259564-80337348	3438	0.0968748	0.129428
TCONS_00004380	j	NM_016716	XLOC_001017	Cul3	TSS4070	chr1:80259564-80337348	6807	0.323262	0.455271
TCONS_00000482	=	NR_040460	XLOC_000260	1700016L21Rik	TSS1184	chr1:80442506-80472235	394	0.0390684	0
TCONS_00017693	j	NM_175291	XLOC_001018	Dock10	TSS4088	chr1:80497493-80755128	11768	0.0301168	0.165978
TCONS_00004381	j	NM_175291	XLOC_001018	Dock10	TSS4087	chr1:80497493-80755128	7506	0.0590886	0
TCONS_00001823	=	NM_175291	XLOC_001018	Dock10	TSS4082	chr1:80497493-80755128	7303	0	0.609134
TCONS_00016772	j	NM_175291	XLOC_001018	Dock10	TSS4086	chr1:80497493-80755128	6438	0	0.031145
TCONS_00007571	j	NM_175291	XLOC_001018	Dock10	TSS4079	chr1:80497493-80755128	6457	0.160478	0.0878143
TCONS_00018688	j	NM_175291	XLOC_001018	Dock10	TSS4082	chr1:80497493-80755128	10801	0.0359726	0.00574659
TCONS_00005392	j	NM_175291	XLOC_001018	Dock10	TSS4083	chr1:80497493-80755128	4390	0.0419386	0.287447
TCONS_00015323	j	NM_175291	XLOC_001018	Dock10	TSS4082	chr1:80497493-80755128	7379	0.0829694	0.222679
TCONS_00007570	j	NM_175291	XLOC_001018	Dock10	TSS4078	chr1:80497493-80755128	6124	0.13712	0.247982
TCONS_00015322	j	NM_175291	XLOC_001018	Dock10	TSS4086	chr1:80497493-80755128	7303	0	0.0389737
TCONS_00001821	j	NM_175291	XLOC_001018	Dock10	TSS4081	chr1:80497493-80755128	7921	0	0.263233
TCONS_00007572	j	NM_175291	XLOC_001018	Dock10	TSS4080	chr1:80497493-80755128	7311	0.0461319	0.124602
TCONS_00004054	j	NM_172849	XLOC_000261	9430031J16Rik	TSS1186	chr1:81073330-81338249	7716	0.0289724	0.0124393
TCONS_00004053	j	NM_172849	XLOC_000261	9430031J16Rik	TSS1186	chr1:81073330-81338249	2896	0.0497478	0.0372596
TCONS_00006954	j	NM_172849	XLOC_000261	9430031J16Rik	TSS1186	chr1:81073330-81338249	2953	0.0648207	0
TCONS_00006955	j	NM_172849	XLOC_000261	9430031J16Rik	TSS1188	chr1:81073330-81338249	1692	0.123928	0.0670874
TCONS_00001825	j	NM_010570	XLOC_001019	Irs1	TSS4092	chr1:82229678-82288398	9254	0.0513826	0.636424
TCONS_00001824	=	NM_010570	XLOC_001019	Irs1	TSS4091	chr1:82229678-82288398	9163	1.84306	1.65725
TCONS_00007573	j	NM_010570	XLOC_001019	Irs1	TSS4090	chr1:82229678-82288398	8617	0.6925	0.305997
TCONS_00015821	j	NM_001122685	XLOC_000262	Rhbdd1	TSS1192	chr1:82313153-82718634	2997	0	0.326485
TCONS_00000485	=	NM_001122685	XLOC_000262	Rhbdd1	TSS1193	chr1:82313153-82718634	3687	0.0898797	0.063969
TCONS_00000484	=	NM_029777	XLOC_000262	Rhbdd1	TSS1192	chr1:82313153-82718634	3509	9.50261	8.52114
TCONS_00017425	j	NM_007734	XLOC_000263	Col4a3	TSS1195	chr1:82313153-82718634	4130	1.67449	2.09701
TCONS_00006350	j	NM_007735	XLOC_001020	Col4a4	TSS4097	chr1:82313153-82718634	5972	0.164523	0.694681
TCONS_00015822	j	NM_007734	XLOC_000263	Col4a3	TSS1194	chr1:82313153-82718634	8613	0.372318	0.602394
TCONS_00001827	=	NM_007735	XLOC_001020	Col4a4	TSS4094	chr1:82313153-82718634	16236	0.698782	2.01339
TCONS_00004382	j	NM_007735	XLOC_001020	Col4a4	TSS4095	chr1:82313153-82718634	7139	1.02606	3.39553
TCONS_00018445	j	NM_007734	XLOC_000263	Col4a3	TSS1196	chr1:82313153-82718634	3866	3.26929	10.7302
TCONS_00000486	=	NM_007734	XLOC_000263	Col4a3	TSS1194	chr1:82313153-82718634	8609	2.46759	6.25051
TCONS_00000487	=	NM_029409	XLOC_000264	Mff	TSS1198	chr1:82721222-82750690	1865	24.7708	17.0369
TCONS_00015113	j	NM_029409	XLOC_000264	Mff	TSS1197	chr1:82721222-82750690	1841	13.7869	9.13442
TCONS_00015112	j	NM_029409	XLOC_000264	Mff	TSS1197	chr1:82721222-82750690	1844	13.5768	9.12088
TCONS_00001828	=	NM_025453	XLOC_001021	Tm4sf20	TSS4099	chr1:82753223-82765031	1503	0.0977385	0.290124
TCONS_00000489	=	NM_010472	XLOC_000265	Agfg1	TSS1203	chr1:82836027-82908069	3137	9.69188	14.6325
TCONS_00000488	j	NM_010472	XLOC_000265	Agfg1	TSS1203	chr1:82836027-82908069	18385	0	0.0770183
TCONS_00017427	j	NM_010472	XLOC_000265	Agfg1	TSS1203	chr1:82836027-82908069	8265	1.66305	2.16334
TCONS_00006122	j	NM_010472	XLOC_000265	Agfg1	TSS1203	chr1:82836027-82908069	8269	1.89194	2.27718
TCONS_00018447	j	NM_010472	XLOC_000265	Agfg1	TSS1203	chr1:82836027-82908069	7756	2.82359	3.59977
TCONS_00006123	j	NM_010472	XLOC_000265	Agfg1	TSS1204	chr1:82836027-82908069	6952	0.370795	3.33122
TCONS_00001829	j	NM_030556	XLOC_001022	Slc19a3	TSS4103	chr1:83008705-83035023	3327	0.0776566	0
TCONS_00007575	j	NM_030556	XLOC_001022	Slc19a3	TSS4101	chr1:83008705-83035023	2633	0.107105	0.0371703
TCONS_00007576	j	NM_030556	XLOC_001022	Slc19a3	TSS4102	chr1:83008705-83035023	3200	0.182015	0.0736636
TCONS_00001830	=	NM_030556	XLOC_001022	Slc19a3	TSS4104	chr1:83008705-83035023	2974	0	0.067712
TCONS_00000494	=	NR_027636	XLOC_000267	Wdr69	TSS1225	chr1:83156336-83207147	1648	0.0437263	0.036666
TCONS_00001832	j	NM_172430	XLOC_001023	Sphkap	TSS4105	chr1:83252024-83404912	7036	0.162709	0.777708
TCONS_00001831	j	NM_172430	XLOC_001023	Sphkap	TSS4106	chr1:83252024-83404912	2966	0.0971859	0.732385
TCONS_00007577	j	NM_172430	XLOC_001023	Sphkap	TSS4108	chr1:83252024-83404912	2169	0.459493	1.67015
TCONS_00004383	j	NM_172430	XLOC_001023	Sphkap	TSS4105	chr1:83252024-83404912	7030	0.24069	0.556892
TCONS_00001833	=	NM_172430	XLOC_001023	Sphkap	TSS4107	chr1:83252024-83404912	6512	0	0.501346
TCONS_00001835	j	NM_001003948	XLOC_001024	Pid1	TSS4110	chr1:84032867-84281220	2127	0.375404	3.08721
TCONS_00001834	=	NM_001003948	XLOC_001024	Pid1	TSS4109	chr1:84032867-84281220	2667	4.67927	8.59917
TCONS_00015325	j	NM_001003948	XLOC_001024	Pid1	TSS4112	chr1:84032867-84281220	2200	0.763973	0
TCONS_00001836	=	NM_152915	XLOC_001025	Dner	TSS4114	chr1:84366413-84692796	3632	3.13753	1.93238
TCONS_00000496	=	NM_025386	XLOC_000269	Fbxo36	TSS1229	chr1:84717763-84897061	900	0.604721	0.55956
TCONS_00016050	j	NM_133975	XLOC_001026	Trip12	TSS4117	chr1:84717763-84897061	8190	0.0427115	1.68569
TCONS_00016527	j	NM_025386	XLOC_000269	Fbxo36	TSS1229	chr1:84717763-84897061	314	0.0515275	0.0510972
TCONS_00001838	=	NM_133975	XLOC_001026	Trip12	TSS4119	chr1:84717763-84897061	9632	8.06499	12.2314
TCONS_00016049	j	NM_133975	XLOC_001026	Trip12	TSS4115	chr1:84717763-84897061	5299	0.925464	2.96132
TCONS_00001837	j	NM_133975	XLOC_001026	Trip12	TSS4116	chr1:84717763-84897061	7514	2.62882	2.68468
TCONS_00018689	j	NM_133975	XLOC_001026	Trip12	TSS4121	chr1:84717763-84897061	9664	0.520452	1.32486
TCONS_00007578	j	NM_133975	XLOC_001026	Trip12	TSS4117	chr1:84717763-84897061	8152	0.265042	0
TCONS_00016051	j	NM_133975	XLOC_001026	Trip12	TSS4120	chr1:84717763-84897061	9909	3.21909	2.91438
TCONS_00007579	j	NM_133975	XLOC_001026	Trip12	TSS4118	chr1:84717763-84897061	9657	0.513206	0.132566
TCONS_00004385	j	NM_133975	XLOC_001026	Trip12	TSS4118	chr1:84717763-84897061	9598	0.528364	0.937566
TCONS_00007581	j	NM_027921	XLOC_001027	Slc16a14	TSS4126	chr1:84903243-84931739	1465	0.170563	0.035874
TCONS_00007584	j	NM_213615	XLOC_001029	A530032D15Rik	TSS4129	chr1:85059341-85330913	5066	0.51877	0.118639
TCONS_00001847	=	NM_175219	XLOC_001030	C130026I21Rik	TSS4135	chr1:85059341-85330913	1971	0	0.0713371
TCONS_00000498	=	NM_001081746	XLOC_000273	Gm7609	TSS1241	chr1:85059341-85330913	1611	0.339654	0.185783
TCONS_00001846	=	NM_001037909	XLOC_001030	C130026I21Rik	TSS4135	chr1:85059341-85330913	1887	0.159571	0.0209422
TCONS_00000499	j	NM_001081746	XLOC_000273	Gm7609	TSS1243	chr1:85059341-85330913	1760	0.152745	0.059636
TCONS_00015826	j	NM_001081746	XLOC_000273	Gm7609	TSS1241	chr1:85059341-85330913	1246	0.532672	0.411942
TCONS_00016528	j	NM_001013817	XLOC_000276	Sp140	TSS1256	chr1:87466642-87541712	2701	0.347428	0.329654
TCONS_00005398	j	NM_175397	XLOC_001033	Sp110	TSS4142	chr1:87466642-87541712	2017	0.0446312	0
TCONS_00007594	j	NM_175397	XLOC_001033	Sp110	TSS4149	chr1:87466642-87541712	5091	0.864529	0.260827
TCONS_00001850	j	NM_175397	XLOC_001033	Sp110	TSS4144	chr1:87466642-87541712	1739	0.306246	0.293678
TCONS_00006968	j	NM_001013817	XLOC_000276	Sp140	TSS1254	chr1:87466642-87541712	2794	0.54599	0.127262
TCONS_00004064	j	NM_001013817	XLOC_000276	Sp140	TSS1256	chr1:87466642-87541712	2413	0	0.116714
TCONS_00018690	j	NM_175397	XLOC_001033	Sp110	TSS4144	chr1:87466642-87541712	3193	0.0804037	0.00707544
TCONS_00001848	=	NM_175397	XLOC_001033	Sp110	TSS4142	chr1:87466642-87541712	1939	0.146187	0.286465
TCONS_00000504	=	NM_001013817	XLOC_000276	Sp140	TSS1256	chr1:87466642-87541712	2416	0.0897316	0.302982
TCONS_00000503	j	NM_001013817	XLOC_000276	Sp140	TSS1255	chr1:87466642-87541712	2569	0.421874	0.104152
TCONS_00007593	j	NM_175397	XLOC_001033	Sp110	TSS4148	chr1:87466642-87541712	2723	0.283454	0
TCONS_00005397	j	NM_175397	XLOC_001033	Sp110	TSS4141	chr1:87466642-87541712	1306	0.0584679	0.0738775
TCONS_00000507	j	NM_013673	XLOC_000277	Sp100	TSS1262	chr1:87546325-87606648	5701	0.180858	0.552811
TCONS_00006126	j	NM_013673	XLOC_000277	Sp100	TSS1262	chr1:87546325-87606648	1702	0.0750233	0.11067
TCONS_00015121	j	NM_013673	XLOC_000277	Sp100	TSS1261	chr1:87546325-87606648	2223	0.21347	0
TCONS_00018451	j	NM_013673	XLOC_000277	Sp100	TSS1262	chr1:87546325-87606648	3541	0.0998217	0.00126548
TCONS_00006127	j	NM_013673	XLOC_000277	Sp100	TSS1262	chr1:87546325-87606648	2129	0.241731	0.407799
TCONS_00006970	j	NM_013673	XLOC_000277	Sp100	TSS1261	chr1:87546325-87606648	1867	0.0689632	0
TCONS_00016529	j	NM_013673	XLOC_000277	Sp100	TSS1262	chr1:87546325-87606648	2138	0.0545945	0.0533694
TCONS_00000506	j	NM_013673	XLOC_000277	Sp100	TSS1261	chr1:87546325-87606648	3241	0.685264	1.09523
TCONS_00018692	j	NM_177055	XLOC_001034	A630001G21Rik	TSS4160	chr1:87613657-87633181	8429	0.0974229	0.0614191
TCONS_00004389	j	NM_177055	XLOC_001034	A630001G21Rik	TSS4156	chr1:87613657-87633181	3102	0.0883439	0.0443377
TCONS_00007597	j	NM_177055	XLOC_001034	A630001G21Rik	TSS4156	chr1:87613657-87633181	1864	0	0.0633385
TCONS_00001853	=	NM_177055	XLOC_001034	A630001G21Rik	TSS4158	chr1:87613657-87633181	1936	0.0396022	0
TCONS_00017436	j	NM_133781	XLOC_000278	Cab39	TSS1270	chr1:87690021-87752622	3449	0.226421	0.00266537
TCONS_00006129	j	NM_133781	XLOC_000278	Cab39	TSS1269	chr1:87690021-87752622	3567	10.9253	9.2871
TCONS_00000509	=	NM_133781	XLOC_000278	Cab39	TSS1268	chr1:87690021-87752622	3800	24.2129	18.3315
TCONS_00000510	=	NM_022417	XLOC_000279	Itm2c	TSS1271	chr1:87791084-87805273	2024	203.307	448
TCONS_00000511	=	NR_037692	XLOC_000280	4933407L21Rik	TSS1272	chr1:87825057-87828857	1148	0.229527	0.831204
TCONS_00004066	j	NR_037692	XLOC_000280	4933407L21Rik	TSS1272	chr1:87825057-87828857	1198	0.034503	0.151196
TCONS_00001856	=	NM_001033290	XLOC_001037	Gpr55	TSS4164	chr1:87834810-87871890	3851	0	0.0534785
TCONS_00000515	=	NM_001122732	XLOC_000281	Spata3	TSS1275	chr1:87918516-87926533	1104	0.0365108	0
TCONS_00000513	=	NM_027029	XLOC_000281	Spata3	TSS1275	chr1:87918516-87926533	748	0.101192	0
TCONS_00000517	=	NM_001144992	XLOC_000283	2810459M11Rik	TSS1277	chr1:87942437-87957491	3331	0.0203355	0.0282149
TCONS_00018456	j	NM_001144992	XLOC_000283	2810459M11Rik	TSS1278	chr1:87942437-87957491	8146	0.0419449	0.0144304
TCONS_00005098	j	NM_027357	XLOC_000284	Psmd1	TSS1281	chr1:87961193-88035870	1599	1.94259	10.486
TCONS_00001857	=	NM_008311	XLOC_001038	Htr2b	TSS4169	chr1:87961193-88035870	2072	2.84722	39.6275
TCONS_00000519	=	NM_027357	XLOC_000284	Psmd1	TSS1280	chr1:87961193-88035870	3256	27.3288	29.6297
TCONS_00018694	j	NM_008311	XLOC_001038	Htr2b	TSS4168	chr1:87961193-88035870	2292	0.0984341	5.24132
TCONS_00006130	j	NM_030184	XLOC_000286	Armc9	TSS1283	chr1:88051354-88174859	5911	0.827563	0.994337
TCONS_00000522	=	NM_027456	XLOC_000286	Armc9	TSS1283	chr1:88051354-88174859	2162	2.55994	2.37754
TCONS_00000521	=	NM_030184	XLOC_000286	Armc9	TSS1283	chr1:88051354-88174859	5157	1.05903	1.07418
TCONS_00004067	j	NM_030184	XLOC_000286	Armc9	TSS1283	chr1:88051354-88174859	6779	0.342954	0.390204
TCONS_00000523	=	NM_145222	XLOC_000287	B3gnt7	TSS1291	chr1:88199795-88203880	2595	0.135217	0.210458
TCONS_00001860	j	NM_010880	XLOC_001041	Ncl	TSS4174	chr1:88241293-88256030	2047	0	0.198227
TCONS_00001859	j	NM_010880	XLOC_001041	Ncl	TSS4175	chr1:88241293-88256030	2128	0.262526	0.207749
TCONS_00017701	j	NM_010880	XLOC_001041	Ncl	TSS4174	chr1:88241293-88256030	2136	4.42409	0.740218
TCONS_00004390	j	NM_010880	XLOC_001041	Ncl	TSS4175	chr1:88241293-88256030	2361	3.83127	2.21337
TCONS_00015329	j	NM_010880	XLOC_001041	Ncl	TSS4174	chr1:88241293-88256030	2160	42.7174	65.6981
TCONS_00001858	=	NM_010880	XLOC_001041	Ncl	TSS4173	chr1:88241293-88256030	8257	7.34986	10.1276
TCONS_00000524	=	NR_015507	XLOC_000288	C130036L24Rik	TSS1295	chr1:88256148-88264539	1266	0.340781	0.399529
TCONS_00015331	j	NM_010341	XLOC_001043	Nmur1	TSS4178	chr1:88282004-88294921	2260	0.026386	0
TCONS_00001863	j	NM_010341	XLOC_001043	Nmur1	TSS4178	chr1:88282004-88294921	2186	0.075887	0.0867829
TCONS_00005399	=	NM_010341	XLOC_001043	Nmur1	TSS4181	chr1:88282004-88294921	2236	0.371816	0
TCONS_00000526	=	NM_008972	XLOC_000290	Ptma	TSS1297	chr1:88423310-88427273	1192	371.301	620.188
TCONS_00005400	j	NM_008801	XLOC_001045	Pde6d	TSS4187	chr1:88439589-88479245	822	0	0.362073
TCONS_00001864	=	NM_008801	XLOC_001045	Pde6d	TSS4184	chr1:88439589-88479245	1092	23.9098	20.2888
TCONS_00006354	j	NM_008801	XLOC_001045	Pde6d	TSS4185	chr1:88439589-88479245	1155	2.94295	3.62915
TCONS_00005101	j	NM_172974	XLOC_000291	Cops7b	TSS1299	chr1:88479444-88503410	1739	0.129723	0.315766
TCONS_00015831	j	NM_172974	XLOC_000291	Cops7b	TSS1301	chr1:88479444-88503410	2006	0.597427	1.15981
TCONS_00006131	j	NM_172974	XLOC_000291	Cops7b	TSS1299	chr1:88479444-88503410	1829	3.18845	3.75741
TCONS_00015125	j	NM_172974	XLOC_000291	Cops7b	TSS1300	chr1:88479444-88503410	2537	0.377599	0.233873
TCONS_00005100	j	NM_172974	XLOC_000291	Cops7b	TSS1298	chr1:88479444-88503410	2850	1.172	2.27208
TCONS_00001866	=	NM_010933	XLOC_001047	Nppc	TSS4189	chr1:88562867-88567148	1042	0.0553432	4.19398
TCONS_00000530	j	NM_001172157	XLOC_000292	Dis3l2	TSS1303	chr1:88600378-88951578	8068	0.0501352	0.132651
TCONS_00000529	=	NM_153530	XLOC_000292	Dis3l2	TSS1302	chr1:88600378-88951578	3129	2.48539	2.96813
TCONS_00000528	=	NM_001172157	XLOC_000292	Dis3l2	TSS1302	chr1:88600378-88951578	3171	0.672044	0.756484
TCONS_00005102	j	NM_001172157	XLOC_000292	Dis3l2	TSS1302	chr1:88600378-88951578	7752	0.0950557	0.165055
TCONS_00005103	j	NM_001172157	XLOC_000292	Dis3l2	TSS1304	chr1:88600378-88951578	7569	0.57684	0.511923
TCONS_00007601	j	NM_001081082	XLOC_001050	Alpi	TSS4194	chr1:88994576-88998190	2491	0.0737826	0.00887957
TCONS_00007600	j	NM_001081082	XLOC_001050	Alpi	TSS4192	chr1:88994576-88998190	1182	0.13096	0.0994805
TCONS_00000536	=	NM_007432	XLOC_000294	Akp3	TSS1324	chr1:89021540-89025176	2411	0.0488913	0.00962767
TCONS_00007603	j	NM_021306	XLOC_001051	Ecel1	TSS4196	chr1:89044072-89052705	2297	0.0905769	0.0354025
TCONS_00007604	j	NM_021306	XLOC_001051	Ecel1	TSS4197	chr1:89044072-89052705	2666	0.15618	0.0360366
TCONS_00015332	j	NM_021306	XLOC_001051	Ecel1	TSS4199	chr1:89044072-89052705	2870	0.03624	0
TCONS_00006980	j	NM_027084	XLOC_000295	1700027L20Rik	TSS1327	chr1:89079836-89084979	1751	0.0639093	0
TCONS_00000537	=	NM_027084	XLOC_000295	1700027L20Rik	TSS1326	chr1:89079836-89084979	1999	0.0701113	0
TCONS_00006981	j	NM_021600	XLOC_000296	Chrnd	TSS1329	chr1:89087226-89096645	2883	0.0587926	0.0190595
TCONS_00006982	j	NM_009604	XLOC_000297	Chrng	TSS1331	chr1:89102385-89108410	1187	0.136212	0.0404676
TCONS_00000543	=	NM_001039169	XLOC_000298	Eif4e2	TSS1335	chr1:89110274-89137063	2260	1.56366	4.09794
TCONS_00000540	j	NM_023314	XLOC_000298	Eif4e2	TSS1334	chr1:89110274-89137063	2732	3.40538	3.3684
TCONS_00006137	j	NM_023314	XLOC_000298	Eif4e2	TSS1334	chr1:89110274-89137063	3824	5.00994	1.24182
TCONS_00016537	j	NM_023314	XLOC_000298	Eif4e2	TSS1336	chr1:89110274-89137063	984	2.28694	3.32279
TCONS_00000542	=	NM_023314	XLOC_000298	Eif4e2	TSS1335	chr1:89110274-89137063	3394	2.04934	5.30651
TCONS_00015833	j	NM_023314	XLOC_000298	Eif4e2	TSS1334	chr1:89110274-89137063	3427	1.30446	2.26784
TCONS_00018459	j	NM_023314	XLOC_000298	Eif4e2	TSS1335	chr1:89110274-89137063	913	0.986018	0.188505
TCONS_00006136	j	NM_023314	XLOC_000298	Eif4e2	TSS1335	chr1:89110274-89137063	795	1.34934	1.64648
TCONS_00000541	=	NM_001039170	XLOC_000298	Eif4e2	TSS1335	chr1:89110274-89137063	1809	1.83005	0.0163989
TCONS_00018462	j	NM_028889	XLOC_000299	Efhd1	TSS1344	chr1:89160905-89207415	1335	0	0.0921626
TCONS_00000545	=	NM_028889	XLOC_000299	Efhd1	TSS1342	chr1:89160905-89207415	1805	0.319393	0.363827
TCONS_00004075	j	NM_028889	XLOC_000299	Efhd1	TSS1342	chr1:89160905-89207415	1755	0.024307	0.19393
TCONS_00006985	j	NM_028889	XLOC_000299	Efhd1	TSS1342	chr1:89160905-89207415	1683	0.0897072	0
TCONS_00001870	=	NM_001110227	XLOC_001052	Kcnj13	TSS4201	chr1:89223572-89347385	1349	0	0.10497
TCONS_00000546	=	NM_146112	XLOC_000300	Gigyf2	TSS1345	chr1:89223572-89347385	5743	5.84333	7.08032
TCONS_00000547	=	NM_001110212	XLOC_000300	Gigyf2	TSS1345	chr1:89223572-89347385	5694	2.06021	4.80043
TCONS_00016775	j	NM_001110227	XLOC_001052	Kcnj13	TSS4200	chr1:89223572-89347385	1436	0.129665	0.211592
TCONS_00000548	=	NM_028473	XLOC_000301	3110079O15Rik	TSS1347	chr1:89366639-89372034	462	0.0308962	0
TCONS_00001874	=	NM_001111314	XLOC_001053	Ngef	TSS4208	chr1:89373403-89470452	3114	0.0639722	0
TCONS_00001871	j	NM_001111314	XLOC_001053	Ngef	TSS4203	chr1:89373403-89470452	1381	0.105827	0.424777
TCONS_00004393	j	NM_001111314	XLOC_001053	Ngef	TSS4208	chr1:89373403-89470452	2469	0	0.0690797
TCONS_00015333	j	NM_001111314	XLOC_001053	Ngef	TSS4207	chr1:89373403-89470452	2843	0.0342847	0.00108994
TCONS_00007606	j	NM_001111314	XLOC_001053	Ngef	TSS4206	chr1:89373403-89470452	2823	0.0963734	0.0820446
TCONS_00001872	j	NM_001111314	XLOC_001053	Ngef	TSS4205	chr1:89373403-89470452	2183	0	0.109759
TCONS_00007605	j	NM_001111314	XLOC_001053	Ngef	TSS4204	chr1:89373403-89470452	1787	0.174759	0.0922829
TCONS_00001873	=	NM_019867	XLOC_001053	Ngef	TSS4207	chr1:89373403-89470452	2751	0.0422766	0.870946
TCONS_00006988	j	NM_001160163	XLOC_000302	Neu2	TSS1350	chr1:89470601-89494885	2836	0.131096	0.0389629
TCONS_00005105	j	NM_001110193	XLOC_000303	Inpp5d	TSS1353	chr1:89516345-89618414	4752	0	0.0334491
TCONS_00006990	j	NM_001110193	XLOC_000303	Inpp5d	TSS1357	chr1:89516345-89618414	5748	0.0699771	0.0128344
TCONS_00000557	j	NM_001110193	XLOC_000303	Inpp5d	TSS1355	chr1:89516345-89618414	5103	0.115623	0.0525122
TCONS_00000554	=	NM_001110193	XLOC_000303	Inpp5d	TSS1353	chr1:89516345-89618414	4755	0.0592732	0.00190827
TCONS_00005106	j	NM_001110193	XLOC_000303	Inpp5d	TSS1359	chr1:89516345-89618414	4308	0.124493	0.0176747
TCONS_00006991	j	NM_001110193	XLOC_000303	Inpp5d	TSS1361	chr1:89516345-89618414	4328	0.116816	0.0461233
TCONS_00000558	j	NM_001110193	XLOC_000303	Inpp5d	TSS1356	chr1:89516345-89618414	3411	0.107686	0.145624
TCONS_00000563	=	NR_028519	XLOC_000305	Scarna6	TSS1373	chr1:89652585-89689003	248	0.476087	0.159072
TCONS_00015128	j	NM_001205391	XLOC_000304	Atg16l1	TSS1362	chr1:89652585-89689003	2449	0.642199	0.863286
TCONS_00015834	j	NM_001205391	XLOC_000304	Atg16l1	TSS1362	chr1:89652585-89689003	3035	0.0681417	0
TCONS_00000561	=	NM_001205392	XLOC_000304	Atg16l1	TSS1362	chr1:89652585-89689003	3075	4.38569	2.99008
TCONS_00000562	=	NM_029846	XLOC_000304	Atg16l1	TSS1362	chr1:89652585-89689003	3132	3.08843	4.58248
TCONS_00000560	=	NM_001205391	XLOC_000304	Atg16l1	TSS1362	chr1:89652585-89689003	3180	0.21025	0.312413
TCONS_00006138	j	NM_001205391	XLOC_000304	Atg16l1	TSS1372	chr1:89652585-89689003	1380	2.46642	2.66974
TCONS_00005112	j	NM_009118	XLOC_000306	Sag	TSS1381	chr1:89697725-89741843	1523	0.16498	0.0802211
TCONS_00015835	j	NM_009118	XLOC_000306	Sag	TSS1382	chr1:89697725-89741843	668	0.174998	0.697187
TCONS_00004077	j	NM_009118	XLOC_000306	Sag	TSS1382	chr1:89697725-89741843	706	0.22135	0
TCONS_00006139	j	NM_009118	XLOC_000306	Sag	TSS1382	chr1:89697725-89741843	752	0	0.374251
TCONS_00017449	j	NM_009118	XLOC_000306	Sag	TSS1376	chr1:89697725-89741843	2015	0.219584	0.162638
TCONS_00001877	=	NM_001198573	XLOC_001054	Usp40	TSS4212	chr1:89749861-89905126	7971	2.91801	3.70692
TCONS_00005402	j	NM_001198573	XLOC_001054	Usp40	TSS4210	chr1:89749861-89905126	7502	2.77038	3.76501
TCONS_00016054	j	NM_001198573	XLOC_001054	Usp40	TSS4211	chr1:89749861-89905126	4588	0.484094	0.105683
TCONS_00000566	=	NM_177646	XLOC_000307	Dgkd	TSS1385	chr1:89749861-89905126	5694	16.3288	22.2576
TCONS_00001876	=	NM_001033291	XLOC_001054	Usp40	TSS4212	chr1:89749861-89905126	5049	1.51937	1.12604
TCONS_00000574	=	NM_013701	XLOC_000308	Ugt1a2	TSS1393	chr1:89951985-90117280	3206	0	0.0311815
TCONS_00000568	j	NM_145079	XLOC_000308	Ugt1a6a	TSS1387	chr1:89951985-90117280	2153	0.235994	3.82039
TCONS_00018464	j	NM_145079	XLOC_000308	Ugt1a6a	TSS1392	chr1:89951985-90117280	1333	0.0355794	0.401899
TCONS_00000571	=	NM_201410	XLOC_000308	Ugt1a6b	TSS1389	chr1:89951985-90117280	2293	0.0958421	0.137606
TCONS_00000572	=	NM_145079	XLOC_000308	Ugt1a6a	TSS1390	chr1:89951985-90117280	3302	0.0710832	0.18256
TCONS_00000575	=	NM_201645	XLOC_000308	Ugt1a1	TSS1394	chr1:89951985-90117280	3229	0.102603	0.207359
TCONS_00000573	=	NM_201643	XLOC_000308	Ugt1a5	TSS1391	chr1:89951985-90117280	3208	0.0164153	0.0309604
TCONS_00001880	=	NR_040291	XLOC_001062	6430706D22Rik	TSS4224	chr1:90123594-90174154	3638	12.3716	17.2312
TCONS_00001881	=	NM_172505	XLOC_001062	A730008H23Rik	TSS4222	chr1:90123594-90174154	2217	1.40347	1.36456
TCONS_00001879	=	NM_198652	XLOC_001062	Hjurp	TSS4222	chr1:90123594-90174154	8439	3.24873	4.53799
TCONS_00000576	=	NM_001177364	XLOC_000309	Heatr7b1	TSS1395	chr1:90123594-90174154	7526	0.0744569	0.030041
TCONS_00006997	j	NM_134252	XLOC_000310	Trpm8	TSS1398	chr1:90203286-90285426	1815	0.107117	0.0136745
TCONS_00006998	j	NM_134252	XLOC_000310	Trpm8	TSS1399	chr1:90203286-90285426	1586	0.171246	0.0275333
TCONS_00000579	=	NR_037971	XLOC_000312	Gm19589	TSS1401	chr1:90448091-90458741	2622	0.0361378	0.00914455
TCONS_00001884	=	NM_177305	XLOC_001064	Arl4c	TSS4227	chr1:90594800-90598766	3966	2.58606	4.56567
TCONS_00000583	j	NM_133816	XLOC_000315	Sh3bp4	TSS1408	chr1:90966775-91059934	5027	0.394223	1.26292
TCONS_00007001	j	NM_133816	XLOC_000315	Sh3bp4	TSS1408	chr1:90966775-91059934	4579	0.222387	0.851619
TCONS_00017452	j	NM_133816	XLOC_000315	Sh3bp4	TSS1406	chr1:90966775-91059934	4825	3.9262	3.30121
TCONS_00007000	j	NM_133816	XLOC_000315	Sh3bp4	TSS1407	chr1:90966775-91059934	4797	0.667869	0.939936
TCONS_00000582	=	NM_133816	XLOC_000315	Sh3bp4	TSS1405	chr1:90966775-91059934	5345	6.44043	8.59817
TCONS_00000585	=	NM_178119	XLOC_000316	Agap1	TSS1410	chr1:91351385-91791861	9581	2.74922	4.33543
TCONS_00005113	j	NM_178119	XLOC_000316	Agap1	TSS1414	chr1:91351385-91791861	10189	0.98653	2.18852
TCONS_00000584	=	NM_001037136	XLOC_000316	Agap1	TSS1410	chr1:91351385-91791861	9422	1.05203	1.33603
TCONS_00006140	j	NM_178119	XLOC_000316	Agap1	TSS1416	chr1:91351385-91791861	8715	0.140581	0.528097
TCONS_00007612	j	NR_015540	XLOC_001067	4933400F21Rik	TSS4232	chr1:91351385-91791861	4158	0.0421939	0
TCONS_00007004	j	NM_178119	XLOC_000316	Agap1	TSS1413	chr1:91351385-91791861	8605	0.101202	0
TCONS_00015837	j	NM_178119	XLOC_000316	Agap1	TSS1418	chr1:91351385-91791861	7600	0.00203677	2.36928
TCONS_00007005	j	NM_178119	XLOC_000316	Agap1	TSS1417	chr1:91351385-91791861	8477	0.0658536	0.000415657
TCONS_00007006	j	NM_178119	XLOC_000316	Agap1	TSS1419	chr1:91351385-91791861	7501	0.869728	0
TCONS_00001887	=	NM_010262	XLOC_001068	Gbx2	TSS4235	chr1:91824536-91827751	2126	0.0178737	0.0349234
TCONS_00015131	j	NM_007722	XLOC_000317	Cxcr7	TSS1422	chr1:92100577-92112863	1897	6.66631	0.585014
TCONS_00016539	j	NM_007722	XLOC_000317	Cxcr7	TSS1421	chr1:92100577-92112863	2862	0.269664	0
TCONS_00000587	=	NM_007722	XLOC_000317	Cxcr7	TSS1421	chr1:92100577-92112863	2579	2.21389	0.294198
TCONS_00015132	j	NM_133805	XLOC_000318	Cops8	TSS1424	chr1:92499999-92509916	616	6.92134	6.22531
TCONS_00015838	j	NM_133805	XLOC_000318	Cops8	TSS1426	chr1:92499999-92509916	1000	0.00404894	3.22578
TCONS_00015133	j	NM_133805	XLOC_000318	Cops8	TSS1425	chr1:92499999-92509916	1007	3.23727	2.69746
TCONS_00000588	=	NM_133805	XLOC_000318	Cops8	TSS1424	chr1:92499999-92509916	1843	19.6104	20.226
TCONS_00018465	j	NM_133805	XLOC_000318	Cops8	TSS1427	chr1:92499999-92509916	934	3.54155	1.77187
TCONS_00001891	=	NM_001243009	XLOC_001073	Col6a3	TSS4246	chr1:92663299-92740576	9022	26.8552	71.0121
TCONS_00001890	=	NM_001243008	XLOC_001073	Col6a3	TSS4246	chr1:92663299-92740576	10843	1.88327	6.25892
TCONS_00016055	j	NM_001243008	XLOC_001073	Col6a3	TSS4246	chr1:92663299-92740576	8466	1.68413	9.46568
TCONS_00005407	j	NM_001243008	XLOC_001073	Col6a3	TSS4245	chr1:92663299-92740576	4428	47.4842	102.334
TCONS_00000589	=	NM_053015	XLOC_000320	Mlph	TSS1445	chr1:92787962-92847827	4484	0.905844	0.125396
TCONS_00000591	j	NM_053015	XLOC_000320	Mlph	TSS1447	chr1:92787962-92847827	3092	0	0.0508921
TCONS_00005117	j	NM_053015	XLOC_000320	Mlph	TSS1448	chr1:92787962-92847827	3073	0.414846	0.0266359
TCONS_00000590	j	NM_053015	XLOC_000320	Mlph	TSS1446	chr1:92787962-92847827	3816	0	0.0558754
TCONS_00018704	j	NM_008998	XLOC_001075	Rab17	TSS4251	chr1:92853897-92866319	1359	5.59828e-05	0.10595
TCONS_00001894	=	NM_008998	XLOC_001075	Rab17	TSS4252	chr1:92853897-92866319	1790	0.42936	0
TCONS_00005408	j	NM_008998	XLOC_001075	Rab17	TSS4253	chr1:92853897-92866319	1353	0.0707325	3.32633e-05
TCONS_00001895	j	NM_008998	XLOC_001075	Rab17	TSS4252	chr1:92853897-92866319	1207	0.117706	0.0786759
TCONS_00006144	j	NM_008515	XLOC_000322	Lrrfip1	TSS1452	chr1:92895303-93027219	3794	0.845361	0.475109
TCONS_00000594	=	NM_001111311	XLOC_000322	Lrrfip1	TSS1452	chr1:92895303-93027219	3662	6.264	7.83674
TCONS_00015839	j	NM_008515	XLOC_000322	Lrrfip1	TSS1452	chr1:92895303-93027219	4214	0.789185	0.746797
TCONS_00006143	j	NM_008515	XLOC_000322	Lrrfip1	TSS1452	chr1:92895303-93027219	3734	1.12446	0.198076
TCONS_00000595	=	NM_008515	XLOC_000322	Lrrfip1	TSS1452	chr1:92895303-93027219	2849	1.38071	0.482752
TCONS_00015840	j	NM_008515	XLOC_000322	Lrrfip1	TSS1452	chr1:92895303-93027219	3848	1.04781	1.05253
TCONS_00000593	=	NM_001111312	XLOC_000322	Lrrfip1	TSS1451	chr1:92895303-93027219	2106	16.6729	19.2433
TCONS_00017454	j	NM_001168392	XLOC_000324	Ramp1	TSS1458	chr1:93076398-93121773	945	5.25309	5.9138
TCONS_00000599	=	NM_178401	XLOC_000324	Ramp1	TSS1458	chr1:93076398-93121773	852	0.29441	0.046367
TCONS_00004083	j	NM_001168392	XLOC_000324	Ramp1	TSS1459	chr1:93076398-93121773	672	9.04406	12.667
TCONS_00000600	=	NM_016894	XLOC_000324	Ramp1	TSS1458	chr1:93076398-93121773	2549	2.90516	4.28236
TCONS_00000598	=	NM_001168392	XLOC_000324	Ramp1	TSS1458	chr1:93076398-93121773	931	0.104434	0
TCONS_00015841	j	NM_026454	XLOC_000325	Ube2f	TSS1461	chr1:93146892-93193961	873	1.88165	0.517017
TCONS_00000601	=	NM_026454	XLOC_000325	Ube2f	TSS1460	chr1:93146892-93193961	1363	13.3151	12.4136
TCONS_00000602	j	NM_026454	XLOC_000325	Ube2f	TSS1460	chr1:93146892-93193961	8075	0.634351	0.569354
TCONS_00006145	j	NM_026454	XLOC_000325	Ube2f	TSS1460	chr1:93146892-93193961	7879	1.29159	1.1595
TCONS_00000605	=	NM_016717	XLOC_000326	Scly	TSS1470	chr1:93194914-93217657	2207	12.8241	11.526
TCONS_00000606	=	NM_001033292	XLOC_000327	Espnl	TSS1471	chr1:93218651-93245060	5442	0.0489721	0.00822523
TCONS_00000607	j	NM_027551	XLOC_000328	Klhl30	TSS1473	chr1:93247604-93262424	3045	0.029226	0.243131
TCONS_00004085	j	NM_027551	XLOC_000328	Klhl30	TSS1473	chr1:93247604-93262424	3008	0.121049	0
TCONS_00015842	j	NM_027551	XLOC_000328	Klhl30	TSS1473	chr1:93247604-93262424	3240	2.89862	0.542372
TCONS_00005120	j	NM_027551	XLOC_000328	Klhl30	TSS1473	chr1:93247604-93262424	1835	0.0504706	0.0422363
TCONS_00015135	j	NM_027551	XLOC_000328	Klhl30	TSS1473	chr1:93247604-93262424	3019	0.525353	0
TCONS_00001896	=	NM_023343	XLOC_001076	Ilkap	TSS4255	chr1:93263006-93295863	1368	21.5974	15.467
TCONS_00000610	=	NM_173395	XLOC_000329	Fam132b	TSS1475	chr1:93263006-93295863	2815	0.19596	0.0912896
TCONS_00004397	j	NM_023343	XLOC_001076	Ilkap	TSS4256	chr1:93263006-93295863	1281	5.62331	6.05195
TCONS_00007019	j	NM_173395	XLOC_000329	Fam132b	TSS1476	chr1:93263006-93295863	24094	0.754959	0.688704
TCONS_00000611	j	NM_173395	XLOC_000329	Fam132b	TSS1477	chr1:93263006-93295863	27042	0.0114242	0.0498806
TCONS_00015337	j	NM_023343	XLOC_001076	Ilkap	TSS4255	chr1:93263006-93295863	1419	6.29782	7.57237
TCONS_00004399	j	NM_019479	XLOC_001078	Hes6	TSS4262	chr1:93308059-93310646	1888	4.34245	3.53429
TCONS_00001898	=	NM_019479	XLOC_001078	Hes6	TSS4261	chr1:93308059-93310646	1335	15.787	13.928
TCONS_00001899	=	NM_011066	XLOC_001079	Per2	TSS4270	chr1:93312557-93355905	5837	2.52664	2.73947
TCONS_00007620	j	NM_011066	XLOC_001079	Per2	TSS4264	chr1:93312557-93355905	2722	1.94061	1.04525
TCONS_00005411	j	NM_011066	XLOC_001079	Per2	TSS4270	chr1:93312557-93355905	6340	1.79342	0.678226
TCONS_00007621	j	NM_011066	XLOC_001079	Per2	TSS4265	chr1:93312557-93355905	5037	0.959331	1.03655
TCONS_00007020	j	NM_028718	XLOC_000330	Traf3ip1	TSS1478	chr1:93391244-93426244	2578	0.836076	0.587672
TCONS_00000612	=	NM_028718	XLOC_000330	Traf3ip1	TSS1478	chr1:93391244-93426244	3500	2.89342	4.20436
TCONS_00007021	j	NM_001039126	XLOC_000331	Asb1	TSS1483	chr1:93437141-93456340	5637	0.82231	1.06059
TCONS_00005123	j	NM_001039126	XLOC_000331	Asb1	TSS1483	chr1:93437141-93456340	6149	3.41649	5.67732
TCONS_00000615	=	NM_001039126	XLOC_000331	Asb1	TSS1483	chr1:93437141-93456340	5971	1.27459	2.26937
TCONS_00000616	=	NM_023046	XLOC_000331	Asb1	TSS1484	chr1:93437141-93456340	5772	0.000856743	1.11679
TCONS_00015136	j	NM_001039126	XLOC_000331	Asb1	TSS1485	chr1:93437141-93456340	5505	0.617497	0.703348
TCONS_00000617	=	NM_007855	XLOC_000332	Twist2	TSS1486	chr1:93698053-93744903	1312	0.403006	6.19757
TCONS_00007623	j	NM_207225	XLOC_001080	Hdac4	TSS4272	chr1:93824865-94092031	4965	1.96472	2.0412
TCONS_00007624	j	NM_207225	XLOC_001080	Hdac4	TSS4276	chr1:93824865-94092031	8058	0.0926764	0
TCONS_00001903	j	NM_207225	XLOC_001080	Hdac4	TSS4275	chr1:93824865-94092031	8316	1.34855	1.39311
TCONS_00004401	j	NM_207225	XLOC_001080	Hdac4	TSS4279	chr1:93824865-94092031	8295	0.168846	0
TCONS_00006359	j	NM_207225	XLOC_001080	Hdac4	TSS4278	chr1:93824865-94092031	7819	0.0572982	0.0913697
TCONS_00001902	j	NM_207225	XLOC_001080	Hdac4	TSS4276	chr1:93824865-94092031	8121	9.51282e-05	0.749158
TCONS_00016783	j	NM_207225	XLOC_001080	Hdac4	TSS4275	chr1:93824865-94092031	7744	0	0.029575
TCONS_00015338	j	NM_207225	XLOC_001080	Hdac4	TSS4273	chr1:93824865-94092031	5691	0.34126	0.843058
TCONS_00001901	j	NM_207225	XLOC_001080	Hdac4	TSS4276	chr1:93824865-94092031	8106	1.03816	0.763536
TCONS_00005413	j	NM_024197	XLOC_001081	Ndufa10	TSS4283	chr1:94336105-94370398	642	2.43634	1.59873
TCONS_00006360	j	NM_024197	XLOC_001081	Ndufa10	TSS4284	chr1:94336105-94370398	1278	0	0.465416
TCONS_00001904	=	NM_024197	XLOC_001081	Ndufa10	TSS4282	chr1:94336105-94370398	1462	46.224	25.6137
TCONS_00001905	=	NM_147038	XLOC_001082	Olfr1416	TSS4285	chr1:94376257-94377196	939	0.0792108	0.00526184
TCONS_00001906	=	NM_001011525	XLOC_001083	Olfr1415	TSS4286	chr1:94387394-94388330	936	0.0977955	0.0290885
TCONS_00001907	=	NM_147039	XLOC_001084	Olfr1414	TSS4287	chr1:94407624-94415509	1189	0.0693963	0.0628508
TCONS_00000618	=	NM_147037	XLOC_000333	Olfr1413	TSS1488	chr1:94469701-94470783	1082	0.0270084	0
TCONS_00000619	=	NM_146277	XLOC_000334	Olfr1412	TSS1489	chr1:94484908-94485874	966	0.0619778	0.0315123
TCONS_00000621	=	NM_146491	XLOC_000336	Olfr1410	TSS1492	chr1:94504415-94505384	969	0.210197	0.114255
TCONS_00000622	=	NM_206896	XLOC_000337	Olfr12	TSS1493	chr1:94516457-94517578	1121	0.130256	0
TCONS_00001908	=	NR_028108	XLOC_001085	Myeov2	TSS4289	chr1:94533721-94538562	674	1.17734	0.729718
TCONS_00001909	=	NM_001163425	XLOC_001085	Myeov2	TSS4289	chr1:94533721-94538562	438	79.8582	46.9873
TCONS_00007626	j	NM_153114	XLOC_001086	Otos	TSS4290	chr1:94540494-94545418	1480	0.0853869	0.00781741
TCONS_00000624	=	NM_016696	XLOC_000339	Gpc1	TSS1507	chr1:94728262-94756881	3552	20.0463	19.3986
TCONS_00004090	j	NM_016696	XLOC_000339	Gpc1	TSS1508	chr1:94728262-94756881	3282	9.89338	15.8067
TCONS_00001911	=	NM_172850	XLOC_001087	Ankmy1	TSS4292	chr1:94757720-94799483	3243	0.0602212	0.0393794
TCONS_00000627	=	NM_181405	XLOC_000341	Rnpepl1	TSS1514	chr1:94803117-94821981	3039	24.11	21.0627
TCONS_00000626	=	NM_175118	XLOC_000341	Dusp28	TSS1510	chr1:94803117-94821981	1606	6.033	4.7745
TCONS_00005128	j	NM_011796	XLOC_000342	Capn10	TSS1524	chr1:94830119-94847167	1081	0.892995	0.525418
TCONS_00004091	j	NM_011796	XLOC_000342	Capn10	TSS1522	chr1:94830119-94847167	2010	0.0813284	0.0785979
TCONS_00015845	j	NM_011796	XLOC_000342	Capn10	TSS1525	chr1:94830119-94847167	887	1.04599	1.37807
TCONS_00001914	=	NR_015525	XLOC_001088	9430060I03Rik	TSS4295	chr1:94830119-94847167	1672	0.0541514	0.0385421
TCONS_00000628	=	NM_011796	XLOC_000342	Capn10	TSS1523	chr1:94830119-94847167	2877	4.2834	4.02501
TCONS_00000631	=	NM_001104529	XLOC_000343	Gpr35	TSS1537	chr1:94847325-94884436	3997	0	0.0601051
TCONS_00000635	=	NM_177587	XLOC_000344	Aqp12	TSS1543	chr1:94902910-94908846	1088	0.206875	0
TCONS_00001916	=	NM_001110315	XLOC_001089	Kif1a	TSS4300	chr1:94912032-94998442	8233	2.66893	2.19432
TCONS_00016057	j	NM_008440	XLOC_001089	Kif1a	TSS4298	chr1:94912032-94998442	5624	0.325195	0.182341
TCONS_00007627	j	NM_008440	XLOC_001089	Kif1a	TSS4296	chr1:94912032-94998442	4399	2.5682	1.27863
TCONS_00001917	=	NM_008440	XLOC_001089	Kif1a	TSS4300	chr1:94912032-94998442	8257	0.911414	0.554095
TCONS_00001915	j	NM_008440	XLOC_001089	Kif1a	TSS4297	chr1:94912032-94998442	4755	0	0.238573
TCONS_00007035	j	NM_016702	XLOC_000345	Agxt	TSS1546	chr1:95031852-95042298	1535	0.106289	0.00752531
TCONS_00007628	j	NM_001159940	XLOC_001090	2310007B03Rik	TSS4301	chr1:95047777-95057525	1648	0.109091	0.033229
TCONS_00007630	j	NM_001159940	XLOC_001090	2310007B03Rik	TSS4303	chr1:95047777-95057525	3174	0.0795247	0.0376639
TCONS_00007631	j	NM_001159940	XLOC_001090	2310007B03Rik	TSS4304	chr1:95047777-95057525	2651	0.0472458	0
TCONS_00007629	j	NM_001159940	XLOC_001090	2310007B03Rik	TSS4302	chr1:95047777-95057525	2287	0.064477	0
TCONS_00005129	j	NM_172463	XLOC_000346	Sned1	TSS1550	chr1:95132421-95203295	8813	1.86314	0.224509
TCONS_00016545	j	NM_172463	XLOC_000346	Sned1	TSS1549	chr1:95132421-95203295	11877	0.408322	0.513983
TCONS_00007038	j	NM_172463	XLOC_000346	Sned1	TSS1553	chr1:95132421-95203295	17481	1.21986	0.669966
TCONS_00001922	=	NM_178051	XLOC_001091	Mterfd2	TSS4308	chr1:95132421-95203295	6636	3.57868	2.87582
TCONS_00000638	=	NM_172463	XLOC_000346	Sned1	TSS1549	chr1:95132421-95203295	4474	0.827615	0.538733
TCONS_00000637	j	NM_172463	XLOC_000346	Sned1	TSS1549	chr1:95132421-95203295	14718	0	0.076982
TCONS_00006150	j	NM_172463	XLOC_000346	Sned1	TSS1554	chr1:95132421-95203295	7211	3.001	0.78728
TCONS_00004094	j	NM_172463	XLOC_000346	Sned1	TSS1549	chr1:95132421-95203295	10132	1.87452	0.751046
TCONS_00017711	j	NM_080850	XLOC_001092	Pask	TSS4315	chr1:95205429-95270061	3193	0.207702	0.216926
TCONS_00016787	j	NM_080850	XLOC_001092	Pask	TSS4312	chr1:95205429-95270061	3944	0	0.264838
TCONS_00016059	j	NM_080850	XLOC_001092	Pask	TSS4312	chr1:95205429-95270061	5220	0.0793798	0.0447287
TCONS_00001923	=	NM_080850	XLOC_001092	Pask	TSS4312	chr1:95205429-95270061	5119	0.321844	0.010423
TCONS_00000639	=	NM_023200	XLOC_000347	Ppp1r7	TSS1557	chr1:95205429-95270061	10245	3.08531	3.61823
TCONS_00005416	j	NM_080850	XLOC_001092	Pask	TSS4313	chr1:95205429-95270061	5176	0.145033	0.517023
TCONS_00016786	j	NM_080850	XLOC_001092	Pask	TSS4310	chr1:95205429-95270061	2926	0.577789	0.718108
TCONS_00007039	j	NM_207031	XLOC_000348	Ano7	TSS1565	chr1:95270394-95300906	2530	0.15886	0.0838456
TCONS_00018476	j	NM_207031	XLOC_000348	Ano7	TSS1564	chr1:95270394-95300906	4557	0.041681	0.00021725
TCONS_00017462	j	NM_207031	XLOC_000348	Ano7	TSS1562	chr1:95270394-95300906	4572	0	0.031561
TCONS_00018706	j	NM_133808	XLOC_001093	Hdlbp	TSS4316	chr1:95302476-95375385	6107	0	0.14631
TCONS_00001925	=	NM_133808	XLOC_001093	Hdlbp	TSS4319	chr1:95302476-95375385	6238	7.51793	12.9871
TCONS_00004403	j	NM_133808	XLOC_001093	Hdlbp	TSS4316	chr1:95302476-95375385	3915	2.06937	1.05363
TCONS_00001924	j	NM_133808	XLOC_001093	Hdlbp	TSS4316	chr1:95302476-95375385	6276	18.9972	27.4111
TCONS_00015341	j	NM_133808	XLOC_001093	Hdlbp	TSS4318	chr1:95302476-95375385	6642	2.37877	2.17014
TCONS_00018707	j	NM_133808	XLOC_001093	Hdlbp	TSS4316	chr1:95302476-95375385	3769	0	0.340123
TCONS_00000644	=	NM_010891	XLOC_000349	Sept2	TSS1566	chr1:95375569-95406309	3222	73.4417	76.1868
TCONS_00000642	=	NM_001159717	XLOC_000349	Sept2	TSS1566	chr1:95375569-95406309	3218	3.11833	3.91882
TCONS_00000643	=	NM_001159718	XLOC_000349	Sept2	TSS1566	chr1:95375569-95406309	3191	1.36743	0.666255
TCONS_00000645	=	NM_001159719	XLOC_000349	Sept2	TSS1566	chr1:95375569-95406309	3266	4.65759	5.46584
TCONS_00006362	j	NM_021537	XLOC_001094	Stk25	TSS4323	chr1:95408680-95551070	1866	7.40005	6.90634
TCONS_00000646	j	NM_145519	XLOC_000350	Farp2	TSS1567	chr1:95408680-95551070	15515	2.41178	3.07578
TCONS_00016061	j	NM_021537	XLOC_001094	Stk25	TSS4322	chr1:95408680-95551070	2220	0	0.113573
TCONS_00005418	j	NM_021537	XLOC_001094	Stk25	TSS4320	chr1:95408680-95551070	2718	1.12005	0.818952
TCONS_00000647	=	NM_145519	XLOC_000350	Farp2	TSS1567	chr1:95408680-95551070	11721	2.01043	2.40564
TCONS_00001926	=	NM_021537	XLOC_001094	Stk25	TSS4320	chr1:95408680-95551070	3254	7.22609	9.01167
TCONS_00007633	j	NM_021537	XLOC_001094	Stk25	TSS4320	chr1:95408680-95551070	2087	12.8136	12.576
TCONS_00005419	j	NM_021537	XLOC_001094	Stk25	TSS4320	chr1:95408680-95551070	1921	0.178014	0.00109575
TCONS_00017712	j	NM_021537	XLOC_001094	Stk25	TSS4320	chr1:95408680-95551070	2401	0	0.0541127
TCONS_00001927	j	NM_021537	XLOC_001094	Stk25	TSS4320	chr1:95408680-95551070	2767	9.8162	13.8458
TCONS_00006363	j	NM_021537	XLOC_001094	Stk25	TSS4324	chr1:95408680-95551070	1716	0	0.679753
TCONS_00016789	j	NM_021537	XLOC_001094	Stk25	TSS4320	chr1:95408680-95551070	1865	0	0.844236
TCONS_00015342	j	NM_021537	XLOC_001094	Stk25	TSS4321	chr1:95408680-95551070	1807	7.12909	8.84989
TCONS_00017464	j	NM_016778	XLOC_000351	Bok	TSS1582	chr1:95582125-95592339	1421	0.223607	0.373424
TCONS_00000649	=	NM_016778	XLOC_000351	Bok	TSS1581	chr1:95582125-95592339	1432	6.38692	3.04372
TCONS_00000648	j	NM_016778	XLOC_000351	Bok	TSS1580	chr1:95582125-95592339	1493	0.809596	0.568856
TCONS_00000650	j	NM_174874	XLOC_000352	Atg4b	TSS1583	chr1:95601967-95698809	11349	0.412387	0.604159
TCONS_00000651	=	NM_174874	XLOC_000352	Atg4b	TSS1584	chr1:95601967-95698809	2964	16.3764	18.2413
TCONS_00016062	j	NM_025920	XLOC_001095	Thap4	TSS4325	chr1:95601967-95698809	717	0.86084	0.792528
TCONS_00017713	j	NM_001105667	XLOC_001096	Dtymk	TSS4330	chr1:95601967-95698809	1106	0.298663	0
TCONS_00007634	j	NM_001105667	XLOC_001096	Dtymk	TSS4330	chr1:95601967-95698809	2026	2.89469	3.36864
TCONS_00001929	=	NM_001105667	XLOC_001096	Dtymk	TSS4329	chr1:95601967-95698809	1003	10.2791	12.9982
TCONS_00015344	j	NM_001105667	XLOC_001096	Dtymk	TSS4331	chr1:95601967-95698809	1291	0.897976	0.983419
TCONS_00015343	j	NM_001105667	XLOC_001096	Dtymk	TSS4332	chr1:95601967-95698809	1089	0.845274	0.728503
TCONS_00001928	=	NM_025920	XLOC_001095	Thap4	TSS4327	chr1:95601967-95698809	2160	7.31152	7.08387
TCONS_00007635	j	NM_001105667	XLOC_001096	Dtymk	TSS4331	chr1:95601967-95698809	1534	4.00111	4.22113
TCONS_00000652	=	NM_025454	XLOC_000353	Ing5	TSS1589	chr1:95700538-95718677	4538	3.06222	3.27825
TCONS_00005135	j	NM_025454	XLOC_000353	Ing5	TSS1589	chr1:95700538-95718677	4538	0.241052	0.308889
TCONS_00000653	j	NM_025454	XLOC_000353	Ing5	TSS1590	chr1:95700538-95718677	4500	0.461372	0.685183
TCONS_00018478	j	NM_178882	XLOC_000354	D2hgdh	TSS1592	chr1:95721816-95883364	8288	0.130856	0.196701
TCONS_00000657	=	NM_199366	XLOC_000355	Gal3st2	TSS1600	chr1:95721816-95883364	2846	0.0212831	0.105457
TCONS_00000660	=	NM_001205249	XLOC_000356	Gm9994	TSS1607	chr1:95721816-95883364	1185	0.0194986	0.0795054
TCONS_00016550	j	NM_178882	XLOC_000354	D2hgdh	TSS1592	chr1:95721816-95883364	3438	2.031	1.69978
TCONS_00016551	j	NM_178882	XLOC_000354	D2hgdh	TSS1594	chr1:95721816-95883364	2650	1.01648	1.12498
TCONS_00000655	j	NM_178882	XLOC_000354	D2hgdh	TSS1595	chr1:95721816-95883364	7134	0.267284	0.317165
TCONS_00000654	=	NM_178882	XLOC_000354	D2hgdh	TSS1592	chr1:95721816-95883364	3058	1.47354	1.89392
TCONS_00015853	j	NM_178882	XLOC_000354	D2hgdh	TSS1592	chr1:95721816-95883364	4581	0.107858	0.0705877
TCONS_00000658	j	NM_199366	XLOC_000355	Gal3st2	TSS1602	chr1:95721816-95883364	2882	0.0538803	0.0436906
TCONS_00007052	j	NM_001039219	XLOC_000358	Gm6086	TSS1624	chr1:95886012-95913869	3688	0.0381677	0.00942947
TCONS_00017465	j	NM_001039219	XLOC_000358	Gm6086	TSS1623	chr1:95886012-95913869	9094	0.0179053	0.17999
TCONS_00007636	j	NM_008798	XLOC_001098	Pdcd1	TSS4336	chr1:95934559-95950386	2896	0.0928229	0.0122041
TCONS_00000673	=	NM_026321	XLOC_000361	Fam174a	TSS1634	chr1:97210204-97231861	2107	5.00664	6.0925
TCONS_00000672	j	NM_026321	XLOC_000361	Fam174a	TSS1634	chr1:97210204-97231861	756	15.1883	13.2319
TCONS_00007056	j	NM_026321	XLOC_000361	Fam174a	TSS1634	chr1:97210204-97231861	785	11.0902	8.59348
TCONS_00001934	=	NM_009183	XLOC_001099	St8sia4	TSS4340	chr1:97484222-97564171	5413	0.163036	0.291717
TCONS_00004408	j	NM_133825	XLOC_001106	D1Ertd622e	TSS4347	chr1:99540427-99558595	2740	0.466835	0
TCONS_00004407	j	NM_133825	XLOC_001106	D1Ertd622e	TSS4348	chr1:99540427-99558595	3037	1.38754	0.200389
TCONS_00001942	=	NM_133825	XLOC_001106	D1Ertd622e	TSS4349	chr1:99540427-99558595	2738	5.85343	1.13591
TCONS_00001943	=	NM_173760	XLOC_001107	Ppip5k2	TSS4358	chr1:99602622-99690248	5565	0.51217	0.541436
TCONS_00006364	j	NM_173760	XLOC_001107	Ppip5k2	TSS4358	chr1:99602622-99690248	8857	0.383023	0.712237
TCONS_00005138	j	NM_026250	XLOC_000364	Gin1	TSS1641	chr1:99602622-99690248	3849	0.151834	0
TCONS_00006365	j	NM_173760	XLOC_001107	Ppip5k2	TSS4358	chr1:99602622-99690248	6585	0.00685751	0.0790596
TCONS_00007641	j	NM_173760	XLOC_001107	Ppip5k2	TSS4358	chr1:99602622-99690248	5648	0.562108	0.346452
TCONS_00006366	j	NM_173760	XLOC_001107	Ppip5k2	TSS4358	chr1:99602622-99690248	8854	0.282543	0.0312713
TCONS_00007639	j	NM_173760	XLOC_001107	Ppip5k2	TSS4352	chr1:99602622-99690248	2829	1.13849	1.37128
TCONS_00005137	j	NM_026250	XLOC_000364	Gin1	TSS1639	chr1:99602622-99690248	1066	1.104	1.34788
TCONS_00016792	j	NM_173760	XLOC_001107	Ppip5k2	TSS4358	chr1:99602622-99690248	5207	0.0859732	0
TCONS_00006154	j	NM_026250	XLOC_000364	Gin1	TSS1641	chr1:99602622-99690248	3819	0.565942	0.986265
TCONS_00005421	j	NM_173760	XLOC_001107	Ppip5k2	TSS4351	chr1:99602622-99690248	2263	0	0.339001
TCONS_00005422	j	NM_173760	XLOC_001107	Ppip5k2	TSS4355	chr1:99602622-99690248	4086	0.00148658	0.160979
TCONS_00018483	j	NM_026250	XLOC_000364	Gin1	TSS1639	chr1:99602622-99690248	1311	0.224037	0.257156
TCONS_00000675	=	NM_026250	XLOC_000364	Gin1	TSS1639	chr1:99602622-99690248	2041	2.18924	1.87012
TCONS_00016791	j	NM_173760	XLOC_001107	Ppip5k2	TSS4358	chr1:99602622-99690248	5468	0	0.0371734
TCONS_00015345	j	NM_173760	XLOC_001107	Ppip5k2	TSS4359	chr1:99602622-99690248	6065	0.283729	0.341164
TCONS_00005423	j	NM_173760	XLOC_001107	Ppip5k2	TSS4356	chr1:99602622-99690248	4741	0.467584	0.447994
TCONS_00016066	j	NM_013626	XLOC_001108	Pam	TSS4361	chr1:99717670-99992218	4060	72.5556	133.282
TCONS_00018710	j	NM_013626	XLOC_001108	Pam	TSS4360	chr1:99717670-99992218	2036	40.2653	62.1265
TCONS_00018711	j	NM_013626	XLOC_001108	Pam	TSS4361	chr1:99717670-99992218	3535	28.6571	27.5073
TCONS_00017714	j	NM_013626	XLOC_001108	Pam	TSS4362	chr1:99717670-99992218	2630	20.9972	28.8574
TCONS_00016793	j	NM_013626	XLOC_001108	Pam	TSS4363	chr1:99717670-99992218	1956	25.682	46.8623
TCONS_00001945	=	NR_037993	XLOC_001108	B230216N24Rik	TSS4365	chr1:99717670-99992218	1178	0.93935	0.950337
TCONS_00004409	j	NM_013626	XLOC_001108	Pam	TSS4365	chr1:99717670-99992218	3922	0.783561	0.414623
TCONS_00018485	j	NR_040439	XLOC_000365	1810006J02Rik	TSS1644	chr1:100028043-100041232	955	0	0.0435103
TCONS_00000680	=	NM_172851	XLOC_000367	Cntnap5b	TSS1648	chr1:101668957-102382808	5120	0	0.03855
TCONS_00000683	j	NM_011800	XLOC_000369	Cdh20	TSS1653	chr1:106665037-106892058	2261	0.0383761	0.079628
TCONS_00000682	=	NM_011800	XLOC_000369	Cdh20	TSS1651	chr1:106665037-106892058	3722	0.179106	0.0255205
TCONS_00007643	j	NM_178779	XLOC_001110	Rnf152	TSS4368	chr1:107173487-107253287	8225	0.114607	0.204539
TCONS_00001947	=	NM_001160368	XLOC_001110	Rnf152	TSS4370	chr1:107173487-107253287	8406	0.0600179	0.296533
TCONS_00001948	=	NM_178779	XLOC_001110	Rnf152	TSS4370	chr1:107173487-107253287	8529	1.7308e-05	0.420967
TCONS_00007644	j	NM_013784	XLOC_001111	Pign	TSS4371	chr1:107410277-107560253	8738	0.505372	0.420895
TCONS_00001950	j	NM_013784	XLOC_001111	Pign	TSS4376	chr1:107410277-107560253	5792	0.877536	1.18919
TCONS_00016794	j	NM_013784	XLOC_001111	Pign	TSS4374	chr1:107410277-107560253	3970	0.258351	0.123072
TCONS_00016067	j	NM_013784	XLOC_001111	Pign	TSS4373	chr1:107410277-107560253	4356	0.537804	0.602811
TCONS_00001952	j	NM_013784	XLOC_001111	Pign	TSS4372	chr1:107410277-107560253	6645	0.988697	1.15529
TCONS_00001951	=	NM_013784	XLOC_001111	Pign	TSS4372	chr1:107410277-107560253	7017	1.3013	1.87898
TCONS_00001949	j	NM_013784	XLOC_001111	Pign	TSS4375	chr1:107410277-107560253	3746	0	0.427194
TCONS_00000685	=	NM_173187	XLOC_000370	2310035C23Rik	TSS1654	chr1:107560437-107651733	5406	2.51654	3.98915
TCONS_00000689	j	NM_173187	XLOC_000370	2310035C23Rik	TSS1663	chr1:107560437-107651733	2277	1.11291	2.32576
TCONS_00000684	=	NM_029349	XLOC_000370	2310035C23Rik	TSS1654	chr1:107560437-107651733	5334	0.544251	0
TCONS_00004104	j	NM_173187	XLOC_000370	2310035C23Rik	TSS1654	chr1:107560437-107651733	5422	2.43706	2.66807
TCONS_00000691	=	NM_009399	XLOC_000371	Tnfrsf11a	TSS1667	chr1:107677299-107746551	5022	0.164983	0.847337
TCONS_00000693	j	NM_009399	XLOC_000371	Tnfrsf11a	TSS1670	chr1:107677299-107746551	6627	0.0839918	0.110226
TCONS_00000692	j	NM_009399	XLOC_000371	Tnfrsf11a	TSS1669	chr1:107677299-107746551	6739	0.0103695	0.138035
TCONS_00007062	j	NM_009399	XLOC_000371	Tnfrsf11a	TSS1667	chr1:107677299-107746551	6452	0.0315269	0
TCONS_00006155	j	NM_009399	XLOC_000371	Tnfrsf11a	TSS1668	chr1:107677299-107746551	4914	0.158343	0
TCONS_00005143	j	NM_001122676	XLOC_000374	Zcchc2	TSS1681	chr1:107885479-107933960	4402	0.432032	0.394127
TCONS_00000694	=	NM_001122675	XLOC_000374	Zcchc2	TSS1679	chr1:107885479-107933960	6661	1.60138	1.1383
TCONS_00005145	j	NM_001122676	XLOC_000374	Zcchc2	TSS1685	chr1:107885479-107933960	4060	0.641839	0.0542957
TCONS_00015856	j	NM_001122676	XLOC_000374	Zcchc2	TSS1678	chr1:107885479-107933960	7956	0.000110901	0.0642222
TCONS_00004105	j	NM_001122676	XLOC_000374	Zcchc2	TSS1680	chr1:107885479-107933960	5823	0	0.0631088
TCONS_00016558	j	NM_001122676	XLOC_000374	Zcchc2	TSS1678	chr1:107885479-107933960	7274	0.326844	0.306008
TCONS_00007064	j	NM_001122676	XLOC_000374	Zcchc2	TSS1684	chr1:107885479-107933960	3625	1.37032	1.12567
TCONS_00017472	j	NM_133821	XLOC_000375	Phlpp1	TSS1689	chr1:108068368-108290957	5971	0.315591	0.234985
TCONS_00005146	j	NM_133821	XLOC_000375	Phlpp1	TSS1691	chr1:108068368-108290957	2871	0.338247	0.881766
TCONS_00000698	=	NM_133821	XLOC_000375	Phlpp1	TSS1689	chr1:108068368-108290957	6104	3.12802	2.751
TCONS_00018489	j	NM_133821	XLOC_000375	Phlpp1	TSS1690	chr1:108068368-108290957	3427	1.07944	0.506057
TCONS_00001956	=	NM_177410	XLOC_001114	Bcl2	TSS4381	chr1:108434755-108610867	2518	1.36986	1.14191
TCONS_00001955	=	NM_009741	XLOC_001114	Bcl2	TSS4381	chr1:108434755-108610867	7206	4.90127	8.39389
TCONS_00015347	j	NM_009741	XLOC_001114	Bcl2	TSS4380	chr1:108434755-108610867	5312	4.77515	5.82897
TCONS_00005428	j	NM_027534	XLOC_001115	Kdsr	TSS4382	chr1:108616986-108656333	5090	0.871673	0.817949
TCONS_00001957	=	NM_027534	XLOC_001115	Kdsr	TSS4383	chr1:108616986-108656333	5582	4.40628	3.30978
TCONS_00005429	j	NM_027534	XLOC_001115	Kdsr	TSS4383	chr1:108616986-108656333	1020	3.04023	2.32659
TCONS_00007645	j	NM_009190	XLOC_001116	Vps4b	TSS4387	chr1:108660703-108693302	1813	3.39243	6.85157
TCONS_00001958	=	NM_009190	XLOC_001116	Vps4b	TSS4385	chr1:108660703-108693302	3272	10.6767	14.2871
TCONS_00018714	j	NM_009190	XLOC_001116	Vps4b	TSS4388	chr1:108660703-108693302	2133	0.671337	0.366536
TCONS_00016068	j	NM_009190	XLOC_001116	Vps4b	TSS4386	chr1:108660703-108693302	2488	3.13436	2.91462
TCONS_00000699	=	NM_009257	XLOC_000376	Serpinb5	TSS1693	chr1:108757658-108779925	2565	0.0329423	0.0274469
TCONS_00000703	=	NM_025867	XLOC_000379	Serpinb11	TSS1697	chr1:109258890-109277052	1699	0.0136716	0.0423726
TCONS_00000704	j	NM_027548	XLOC_000380	Serpinb7	TSS1698	chr1:109296240-109349266	1904	0	0.0973121
TCONS_00000707	=	NM_011111	XLOC_000381	Serpinb2	TSS1700	chr1:109407999-109422177	1991	0.0272691	1.24689e-06
TCONS_00000706	=	NM_001174170	XLOC_000381	Serpinb2	TSS1700	chr1:109407999-109422177	1972	1.28323e-05	0.0252638
TCONS_00000712	=	NM_011459	XLOC_000383	Serpinb8	TSS1703	chr1:109486541-109506712	4273	0.099987	0.0131712
TCONS_00000710	j	NM_011459	XLOC_000383	Serpinb8	TSS1703	chr1:109486541-109506712	916	0.153804	0.136328
TCONS_00015858	j	NM_011459	XLOC_000383	Serpinb8	TSS1705	chr1:109486541-109506712	3138	0.176705	0.0911349
TCONS_00006158	j	NM_011459	XLOC_000383	Serpinb8	TSS1704	chr1:109486541-109506712	1346	0.0349103	0
TCONS_00004107	j	NM_172853	XLOC_000384	Cdh7	TSS1707	chr1:111879464-112035578	977	0	0.0346423
TCONS_00005430	j	NM_001081386	XLOC_001121	Cdh19	TSS4396	chr1:112780400-112874289	4055	0.0642431	0.000399971
TCONS_00016795	j	NM_001081386	XLOC_001121	Cdh19	TSS4395	chr1:112780400-112874289	4008	0.847443	0.72488
TCONS_00001963	=	NM_001081386	XLOC_001121	Cdh19	TSS4395	chr1:112780400-112874289	4580	0.242427	0.16936
TCONS_00004410	j	NM_001081386	XLOC_001121	Cdh19	TSS4393	chr1:112780400-112874289	8895	0.137282	0.0965829
TCONS_00016069	j	NM_001081316	XLOC_001122	Dsel	TSS4397	chr1:113755180-113761547	5579	0.0999533	0.262872
TCONS_00004411	j	NM_001081316	XLOC_001122	Dsel	TSS4397	chr1:113755180-113761547	5726	1.78097	2.68316
TCONS_00007646	j	NM_001081316	XLOC_001122	Dsel	TSS4397	chr1:113755180-113761547	2931	0.925961	1.68548
TCONS_00000714	j	NM_001077425	XLOC_000385	Cntnap5a	TSS1709	chr1:117581133-118483887	11134	0.190223	0.0889375
TCONS_00007069	j	NM_001077425	XLOC_000385	Cntnap5a	TSS1712	chr1:117581133-118483887	5041	0.028219	0
TCONS_00001965	=	NM_011650	XLOC_001123	Tsn	TSS4399	chr1:120195142-120208036	3318	18.4229	21.5644
TCONS_00004109	j	NM_026472	XLOC_000386	Mki67ip	TSS1718	chr1:120218419-120230408	1617	1.09958	0.605142
TCONS_00000718	=	NM_026472	XLOC_000386	Mki67ip	TSS1718	chr1:120218419-120230408	1894	6.55412	8.76722
TCONS_00005150	j	NM_001081276	XLOC_000387	Clasp1	TSS1724	chr1:120284455-120506600	4043	4.23705	4.04811
TCONS_00004110	j	NM_001081276	XLOC_000387	Clasp1	TSS1722	chr1:120284455-120506600	7454	0.107247	0.236866
TCONS_00015149	j	NM_001081276	XLOC_000387	Clasp1	TSS1721	chr1:120284455-120506600	7550	0.182048	0
TCONS_00000722	=	NM_177548	XLOC_000387	Clasp1	TSS1721	chr1:120284455-120506600	7623	0.622758	0.377773
TCONS_00006159	j	NM_001081276	XLOC_000387	Clasp1	TSS1720	chr1:120284455-120506600	7088	2.30397	2.84235
TCONS_00000720	=	NM_001081276	XLOC_000387	Clasp1	TSS1721	chr1:120284455-120506600	7827	0.0664487	0.0366228
TCONS_00000721	=	NM_029709	XLOC_000387	Clasp1	TSS1721	chr1:120284455-120506600	7599	2.21766	0.666522
TCONS_00005149	j	NM_001081276	XLOC_000387	Clasp1	TSS1721	chr1:120284455-120506600	7523	0.161891	1.98176
TCONS_00001966	=	NR_027901	XLOC_001124	2900060B14Rik	TSS4400	chr1:120284455-120506600	597	0.123336	0.253913
TCONS_00007072	j	NM_023755	XLOC_000388	Tcfcp2l1	TSS1726	chr1:120524521-120582436	10000	0.171395	0.0611849
TCONS_00000724	j	NM_023755	XLOC_000388	Tcfcp2l1	TSS1730	chr1:120524521-120582436	8090	0	0.16258
TCONS_00000723	=	NM_023755	XLOC_000388	Tcfcp2l1	TSS1725	chr1:120524521-120582436	9270	0.0437117	0.0797617
TCONS_00016797	j	NM_001081125	XLOC_001126	Gli2	TSS4405	chr1:120730637-120950196	6411	0.064713	0.462409
TCONS_00007647	j	NM_001081125	XLOC_001126	Gli2	TSS4403	chr1:120730637-120950196	6158	0.599457	0.660085
TCONS_00005431	j	NM_001081125	XLOC_001126	Gli2	TSS4402	chr1:120730637-120950196	4962	0.842338	2.14155
TCONS_00006369	j	NM_001081125	XLOC_001126	Gli2	TSS4405	chr1:120730637-120950196	6270	0.0442591	0.400938
TCONS_00001967	=	NM_001081125	XLOC_001126	Gli2	TSS4407	chr1:120730637-120950196	6708	2.12355	2.38902
TCONS_00001968	=	NM_008381	XLOC_001129	Inhbb	TSS4413	chr1:121311954-121319233	4255	0	0.0566583
TCONS_00018715	j	NM_022327	XLOC_001130	Ralb	TSS4415	chr1:121366881-121401359	2078	6.68895	7.78519
TCONS_00007650	j	NM_022327	XLOC_001130	Ralb	TSS4418	chr1:121366881-121401359	2064	0.302198	0
TCONS_00005433	j	NM_022327	XLOC_001130	Ralb	TSS4416	chr1:121366881-121401359	2141	0	0.996888
TCONS_00001969	=	NM_022327	XLOC_001130	Ralb	TSS4417	chr1:121366881-121401359	2277	10.0992	11.3301
TCONS_00000726	=	NM_146103	XLOC_000389	Tmem185b	TSS1732	chr1:121416714-121425560	2830	0.0944514	0
TCONS_00001971	j	NM_145506	XLOC_001132	Epb4.1l5	TSS4425	chr1:121441274-121545577	6507	4.5919e-05	0.149527
TCONS_00005434	j	NM_145506	XLOC_001132	Epb4.1l5	TSS4423	chr1:121441274-121545577	5220	0.236829	0.227603
TCONS_00006371	j	NM_145506	XLOC_001132	Epb4.1l5	TSS4424	chr1:121441274-121545577	4528	0	0.450831
TCONS_00006372	j	NM_145506	XLOC_001132	Epb4.1l5	TSS4425	chr1:121441274-121545577	6580	0.0815464	0
TCONS_00018716	j	NM_145506	XLOC_001132	Epb4.1l5	TSS4426	chr1:121441274-121545577	3969	0.0314095	0.0489806
TCONS_00017719	j	NM_145506	XLOC_001132	Epb4.1l5	TSS4426	chr1:121441274-121545577	6483	0.239063	0
TCONS_00001972	=	NM_145506	XLOC_001132	Epb4.1l5	TSS4425	chr1:121441274-121545577	6510	0.755408	1.09792
TCONS_00001974	=	NM_019933	XLOC_001133	Ptpn4	TSS4427	chr1:121549042-121734177	10849	1.41495	0.693936
TCONS_00017720	j	NM_019933	XLOC_001133	Ptpn4	TSS4432	chr1:121549042-121734177	10468	0.264494	0
TCONS_00006374	j	NM_019933	XLOC_001133	Ptpn4	TSS4430	chr1:121549042-121734177	9818	0	0.321556
TCONS_00017721	j	NM_019933	XLOC_001133	Ptpn4	TSS4432	chr1:121549042-121734177	10654	0.063275	0
TCONS_00016800	j	NM_019933	XLOC_001133	Ptpn4	TSS4431	chr1:121549042-121734177	8184	0	0.503116
[truncated: 60,805 more rows]
