# Supplementary material for: Transcriptome of interstitial cells of Cajal reveals unique and selective gene signatures
Source: PLoS One. 2017 Apr 20;12(4):e0176031. doi: 10.1371/journal.pone.0176031 (PMC5398589; doi:10.1371/journal.pone.0176031)
Supplement: S3 Table — (XLSX) [file pone.0176031.s012.xlsx]

## Sheet: jejunum
S3 Table. A list of genes expressed in jejunal and colonic ICC.
Gene	FPKM		Variant
ID	JICC	CICC	JICC	CICC
A1cf	0.0310027	0	1	0
A2ld1	8.59279	13.8669	1	1
A2m	0.0478329	0.443196	1	2
A3galt2	0.230976	0.219365	2	2
A4galt	3.58779	18.5787	5	6
A4gnt	0.0353472	0	1	0
AA387883	0.028752	0.0293307	1	1
AA388235	0.218869	0.133322	1	1
AA415398	0.858785	1.07135	1	1
AA465934	13.5955	8.95302	1	1
AA467197	0.10321	0.649825	1	1
AA474331	2.71874	2.03743	6	7
AA543186	0.139902	0.248905	1	1
AA792892	0.124483	0.106933	1	1
AA960436	6.64939	10.0342	1	1
AA986860	1.24177	1.5563	2	2
AA987161	2.20604	3.16046	2	2
Aaas	5.18288	5.12498	3	3
Aacs	13.715	10.3833	4	5
Aadacl3	0.0272792	0	1	0
Aadat	0.0443863	0.0366905	1	1
Aagab	12.3561	11.1264	2	3
Aak1	8.17797	10.2258	9	8
Aamp	51.9782	68.1326	3	2
Aanat	0.262402	0.055014	2	1
Aard	0.657877	0.380459	1	1
Aars	23.1693	29.4594	3	4
Aars2	7.83024	4.83324	3	3
Aarsd1	15.3004	13.2697	1	1
Aasdh	2.71009	2.81627	12	8
Aasdhppt	10.559	11.4011	5	5
Aass	0.806851	1.11721	3	2
Aatf	4.43414	5.18794	1	1
Aatk	30.954	17.6382	12	9
AB099516	0.0446288	0.059595	1	1
AB124611	0.301564	0.178749	4	2
Abat	34.1357	12.9987	2	2
Abca1	4.37703	11.513	4	5
Abca12	0.106488	0	2	0
Abca13	0.232697	0.0269687	2	1
Abca14	0.126587	0	2	0
Abca15	0.0302496	0	1	0
Abca17	0.229595	0.124496	1	1
Abca2	26.7455	19.7775	5	5
Abca3	17.4582	17.8411	4	4
Abca4	0.417951	0.256428	5	5
Abca5	5.38013	7.24704	7	7
Abca6	0.399923	0.799901	6	7
Abca7	18.7405	8.59304	11	10
Abca8a	2.11017	2.5261	6	5
Abca8b	1.19992	3.44059	6	7
Abca9	0.276411	1.58722	2	3
Abcb10	22.1023	13.5382	7	8
Abcb11	0.0657053	0	1	0
Abcb1a	1.65214	0.397395	4	3
Abcb1b	0.73119	0.629262	2	5
Abcb4	0.0727913	0.0641793	2	2
Abcb5	0.0726855	0	1	0
Abcb6	4.25261	5.24699	2	3
Abcb7	6.70639	4.45285	1	1
Abcb8	14.8542	12.7264	2	2
Abcb9	5.2341	2.9439	4	5
Abcc1	5.4486	9.42606	3	4
Abcc10	6.42821	6.04873	4	4
Abcc12	0.0301147	0	1	0
Abcc2	6.76887	0.551093	4	3
Abcc3	2.26843	14.3052	6	7
Abcc4	5.22514	13.9536	3	6
Abcc5	21.2904	15.6367	7	8
Abcc6	0.453919	0.610384	5	4
Abcc8	38.1876	2.0791	11	10
Abcc9	52.9678	23.4672	7	7
Abcd1	15.6102	13.7121	5	5
Abcd2	1.67749	2.12025	4	4
Abcd3	26.8827	28.6662	6	6
Abcd4	10.1409	10.2067	12	13
Abce1	15.0943	16.1477	4	6
Abcf1	20.0728	22.3249	1	1
Abcf2	16.7319	18.7265	4	4
Abcf3	10.4953	12.5627	2	2
Abcg1	4.45776	5.01107	1	1
Abcg2	13.4929	14.5531	3	3
Abcg3	0.113031	0.0402369	2	1
Abcg4	10.4534	5.73362	10	8
Abcg5	0.160253	0.387016	1	4
Abcg8	0.610482	0.276883	4	4
Abhd1	1.58145	3.01648	1	1
Abhd10	9.90345	7.57688	3	3
Abhd11	19.0359	12.8668	3	3
Abhd12	22.372	19.3055	1	1
Abhd13	9.41949	13.3762	2	3
Abhd14a	19.149	13.5563	3	3
Abhd14b	55.3012	44.6533	1	1
Abhd15	0.049422	0.116898	1	1
Abhd16a	38.6897	43.1463	3	2
Abhd2	15.3675	33.968	3	4
Abhd3	1.87666	0.780614	4	3
Abhd4	21.7444	28.3295	2	2
Abhd5	6.94235	7.28106	3	2
Abhd6	8.49766	30.2138	4	4
Abhd8	39.6002	33.8051	1	1
Abi1	15.5765	22.1914	4	6
Abi2	16.4958	18.7468	3	3
Abi3	0.47396	0.173794	3	2
Abi3bp	5.78008	3.44223	6	6
Abl1	28.4776	38.2013	3	3
Abl2	3.32284	5.22864	5	8
Ablim1	7.98506	13.6306	7	10
Ablim2	49.4274	8.63829	13	12
Ablim3	1.24134	0.647665	10	6
Abo	0.100095	0	2	0
Abp1	0.147641	0.299257	1	3
Abpb	0.0254645	0	1	0
Abpg	0.0259904	0	1	0
Abr	15.1314	14.9526	11	11
Abra	0.192094	0.0586164	1	1
Abt1	2.14341	3.82907	3	3
Abtb1	14.8045	18.5993	8	8
Abtb2	5.13995	6.52083	1	1
Acaa1a	35.2083	40.641	6	4
Acaa1b	3.13063	3.42089	1	1
Acaa2	65.2241	31.9326	1	1
Acaca	11.3179	11.113	8	8
Acacb	30.1319	18.1122	5	5
Acad10	4.30861	2.69268	5	5
Acad11	8.06978	6.44384	1	1
Acad12	3.43577	2.68907	5	5
Acad8	17.3088	14.7787	6	7
Acad9	8.42361	8.65937	2	2
Acadl	39.7272	25.4706	2	2
Acadm	56.614	33.4716	2	2
Acads	23.837	13.2668	3	2
Acadsb	26.9214	45.1606	2	2
Acadvl	56.3301	36.9816	1	1
Acan	0.220365	0.0654199	2	1
Acap1	0.49009	0.663608	5	6
Acap2	18.3708	25.7001	3	3
Acap3	8.86583	13.6269	3	3
Acat1	110.983	72.1345	4	4
Acat2	10.5884	11.6095	2	2
Acat3	1.44041	3.12801	1	1
Acbd3	11.4635	16.4227	1	1
Acbd4	13.8953	18.2634	1	1
Acbd5	10.6923	10.923	6	7
Acbd6	19.0804	17.553	3	3
Acbd7	0.120798	0	1	0
Accn1	1.61704	1.68188	4	4
Accn2	0.528601	0.344734	1	1
Accn3	0.0843658	0.0656893	2	1
Accn4	0.397275	0.513059	3	3
Accs	6.05581	4.59072	12	11
Acd	14.9142	15.3672	3	3
Ace	0.51529	0.56356	4	7
Ace2	0.305939	0.0454779	1	1
Acer1	0	0.140188	0	2
Acer2	0.216557	0.302203	2	4
Acer3	3.19439	2.15677	2	3
Ache	42.6115	16.7107	3	3
Acin1	51.8612	56.4944	12	12
Acly	48.6373	53.4139	4	5
Acmsd	0.0548985	0.0257628	1	1
Acn9	2.72408	3.03093	2	2
Acnat1	0.0732257	0.0277528	1	1
Acnat2	0.0742797	0.0312766	1	1
Aco1	19.2528	24.324	7	6
Aco2	153.714	64.0926	2	2
Acot1	1.53917	2.63	1	1
Acot11	24.1131	13.1616	5	6
Acot13	2.89891	2.20404	1	1
Acot2	6.52984	8.47768	3	3
Acot3	0.0856621	0.0361256	1	1
Acot4	0.0656483	0.155227	1	3
Acot5	0.0523716	0.0701016	1	1
Acot6	2.35722	2.44761	4	3
Acot7	50.2559	44.7295	4	5
Acot8	6.19177	5.82329	1	1
Acot9	12.7163	20.3457	4	6
Acox1	24.3381	29.6954	6	7
Acox2	0.467884	0.30965	4	4
Acox3	10.015	7.74089	3	3
Acoxl	0.103647	0.030908	1	1
Acp1	19.9082	21.7555	8	9
Acp2	10.4825	13.2588	1	1
Acp5	0.745825	0.631282	3	2
Acp6	18.5316	25.3558	5	6
Acpl2	32.559	12.5038	5	5
Acpp	0.153686	0.0674353	2	1
Acr	0.197267	0.0305431	2	1
Acrbp	6.69401	8.66185	4	4
Acsbg1	0.241135	0.0989772	3	1
Acsbg2	0.131287	0.0261674	1	1
Acsf2	6.55339	11.1882	4	4
Acsf3	6.73239	6.36905	5	5
Acsl1	5.32814	5.66057	1	2
Acsl3	26.5167	48.8528	7	8
Acsl4	11.5727	18.1389	3	3
Acsl5	24.0825	19.1496	4	4
Acsl6	12.336	9.77006	5	6
Acsm1	0.0857748	0	1	0
Acsm2	0.0586104	0	2	0
Acsm3	0.0335973	0.115313	1	2
Acsm4	0.092936	0.0594135	1	1
Acss1	9.11821	5.18997	5	5
Acss2	11.9954	7.29439	1	1
Acss3	0.161339	0.544285	2	5
Acta1	2.48493	2.36637	3	3
Acta2	938.453	639.991	4	4
Actb	994.725	1313.79	1	1
Actbl2	0.0337529	0	1	0
Actc1	0.117548	0.426583	1	3
Actg1	483.551	669.099	1	1
Actg2	774.587	460.667	1	1
Actl6a	13.2936	14.5537	1	2
Actl6b	0.472269	0.425983	3	2
Actl7a	0.123956	0.0851451	1	1
Actn1	117.992	152.765	8	8
Actn2	0.971037	0.616626	6	4
Actn3	0.843055	0.877334	2	2
Actn4	98.7934	131.423	2	2
Actr10	45.1525	53.5711	8	7
Actr1a	47.3919	40.0345	1	1
Actr1b	41.4259	40.7208	4	4
Actr2	43.3283	48.6575	1	1
Actr3	52.2	64.6477	3	4
Actr3b	1.72614	0.940821	5	4
Actr5	4.33651	4.63148	7	6
Actr6	5.72455	6.08634	3	4
Actr8	13.9693	14.6919	3	3
Actrt1	0.0360904	0.0279849	1	1
Acvr1	9.00957	12.9496	4	4
Acvr1b	9.24657	6.57291	4	4
Acvr2a	7.95728	6.19413	1	1
Acvr2b	3.29442	2.76486	6	6
Acvrl1	60.2581	28.6257	4	4
Acy1	3.11827	3.76327	5	4
Acy3	7.37291	5.7765	5	5
Acyp1	15.907	15.6948	2	2
Acyp2	19.1691	16.3709	2	3
Ada	0.714015	0.803952	5	5
Adal	5.90901	6.59143	6	6
Adam10	22.9622	21.7327	3	2
Adam11	11.4189	49.7542	6	6
Adam12	0.865226	0.99551	2	2
Adam15	23.923	33.8458	2	2
Adam17	2.35581	3.74486	1	1
Adam19	7.68067	34.6029	4	4
Adam1b	0.207134	0.359001	1	1
Adam2	0.154134	0	1	0
Adam21	0.0803229	0.131497	1	1
Adam22	7.77816	3.09223	6	7
Adam23	1.75566	2.96572	3	3
Adam28	0.0364336	0.0627147	1	1
Adam30	0.0589091	0	1	0
Adam33	5.73547	5.88422	18	14
Adam4	0.31624	0.48727	1	1
Adam5	0.235023	0.0942643	2	2
Adam8	0.859499	0.844543	4	3
Adam9	16.1726	19.3721	2	2
Adamdec1	0.215412	1.42493	2	2
Adamts1	9.64484	9.04633	2	3
Adamts10	22.0038	23.9596	10	10
Adamts12	0.994499	1.21901	5	7
Adamts13	2.6714	0.0253274	7	1
Adamts14	0.353155	0.340411	5	3
Adamts15	0.629071	0.503305	4	3
Adamts17	19.4366	5.59746	5	4
Adamts18	0.400074	0.576621	4	6
Adamts19	2.76781	25.487	6	7
Adamts2	1.6317	4.4121	3	2
Adamts20	0.448223	3.96026	6	10
Adamts3	1.02589	5.80318	6	6
Adamts4	0.514087	3.60867	1	1
Adamts5	0.608184	0.778231	2	2
Adamts6	0.297249	0.107909	4	3
Adamts7	1.29573	8.2678	7	11
Adamts8	1.93862	0.955873	3	3
Adamts9	1.36852	4.18309	3	5
Adamtsl1	1.81842	8.54019	6	6
Adamtsl2	0.188196	4.03345	3	8
Adamtsl3	26.3604	4.10516	3	2
Adamtsl4	5.40371	19.0779	5	5
Adamtsl5	1.80897	1.03273	9	7
Adap1	5.54936	1.61233	2	2
Adap2	1.40919	0.881278	5	5
Adar	10.6266	11.802	3	3
Adarb1	3.64425	2.5543	8	7
Adarb2	0.201599	0	2	0
Adat1	1.51783	1.68009	5	7
Adat2	1.41459	1.3855	1	1
Adat3	2.03571	2.16042	1	1
Adc	7.94274	7.4255	9	9
Adck1	7.94792	6.29503	5	4
Adck2	7.5171	9.76598	5	5
Adck3	2.56255	1.79383	1	1
Adck4	6.44437	5.72732	2	2
Adck5	7.97503	8.51397	1	1
Adcy1	13.9946	9.59642	4	5
Adcy10	0.0408158	0.045606	1	1
Adcy2	1.25692	0.316016	2	2
Adcy3	22.8427	11.8211	4	4
Adcy4	0.658535	1.04254	6	7
Adcy5	10.4047	19.6334	7	9
Adcy6	25.574	32.1568	10	9
Adcy7	2.43929	2.15721	3	3
Adcy8	0.0496287	0	1	0
Adcy9	12.6269	9.28122	4	5
Adcyap1	0.433485	0.260873	3	3
Adcyap1r1	39.6832	28.1896	6	6
Add1	48.8772	48.9907	2	2
Add2	0.986058	0.898559	5	4
Add3	13.1505	23.1322	4	4
Adh1	0.751466	8.18783	2	2
Adh5	41.4986	39.0519	3	3
Adh6a	0.414149	0.0961817	3	2
Adhfe1	2.20672	0.992492	6	5
Adi1	12.2599	13.8359	1	1
Adipoq	0.175962	0.191425	2	2
Adipor1	40.1884	44.1041	3	3
Adipor2	21.695	23.6702	3	4
Adk	32.2296	35.1493	4	4
Adm	4.21986	4.41876	1	1
Adm2	0.19345	0.269473	1	1
Adnp	22.428	24.8004	4	3
Adnp2	6.30368	7.95257	5	5
Ado	9.34467	12.0499	1	1
Adora1	0.623517	3.84302	3	5
Adora2a	0.709217	0.507986	3	2
Adora2b	0.286893	0.160696	1	1
Adora3	0.294135	0.0979199	3	2
Adpgk	44.05	17.5024	5	5
Adprh	69.219	68.7471	1	1
Adprhl1	0.181332	0.0443895	1	1
Adprhl2	18.1612	20.8811	6	5
Adra1a	0.261658	0.110049	4	2
Adra1b	0.0623336	0	1	0
Adra1d	0.107395	0	1	0
Adra2a	0.375466	7.22209	1	1
Adra2b	0.924724	0.499326	1	1
Adra2c	0.163864	0.205323	1	1
Adrb3	11.6459	5.76291	5	5
Adrbk1	24.0248	23.9781	3	3
Adrbk2	4.20438	7.66413	6	9
Adrm1	37.6168	36.6872	1	1
Adsl	15.0778	13.65	3	3
Adss	30.1092	16.7923	3	3
Adssl1	1.74871	2.03747	5	4
Aebp1	8.3443	15.8071	4	3
Aebp2	9.83025	15.9173	4	4
Aen	9.73405	8.55774	4	4
Aes	502.888	323.288	2	2
AF251705	0.0709239	0.105954	1	2
AF366264	0.0550514	0.0464175	1	1
AF529169	0.27988	0.59078	3	4
Afap1	9.53453	15.1699	4	3
Afap1l1	1.10227	0.857111	3	4
Afap1l2	2.33537	25.9591	4	7
Aff1	8.36085	11.4002	4	4
Aff2	1.18344	0.520605	4	4
Aff3	3.94668	6.17286	9	7
Aff4	20.2679	27.2971	5	4
Afg3l1	15.4201	16.1681	6	7
Afg3l2	27.0771	15.7096	1	1
Afm	0.071166	0.0958482	1	2
Afmid	2.06088	4.27585	1	1
Aftph	16.5371	17.5571	3	3
Aga	15.2363	19.5901	4	3
Agap1	5.96514	10.7574	7	5
Agap2	2.72248	3.97405	6	6
Agap3	27.5617	32.2404	8	8
Agbl2	4.72386	2.44369	11	9
Agbl3	2.92572	2.44877	7	8
Agbl4	0.0744904	0.0615343	1	2
Agbl5	7.08824	7.24607	4	4
Ager	3.62271	4.52033	4	5
Agfg1	16.4413	26.081	5	6
Agfg2	14.0408	19.0742	7	7
Aggf1	12.5712	18.4786	3	3
Agk	9.53085	10.3652	1	1
Agl	41.1436	21.6074	7	6
Agmat	0.251168	0.0452949	1	1
Agmo	0.884363	1.524	5	5
Agpat1	33.1155	30.526	1	2
Agpat2	10.9776	9.85034	6	5
Agpat3	42.1994	29.5629	4	4
Agpat4	13.0306	26.2925	1	1
Agpat5	12.8716	11.09	4	4
Agpat6	18.5026	104.706	2	2
Agpat9	4.18206	6.09761	2	2
Agphd1	1.02562	1.01295	3	3
Agps	5.23228	7.29736	3	3
Agr2	0.684704	1.58124	2	3
Agrn	23.2624	20.8422	6	3
Agrp	0.141174	0.204427	2	2
Agt	1.19068	1.1116	5	3
Agtpbp1	15.6731	11.9524	4	4
Agtr1a	2.68053	1.69796	1	1
Agtr1b	0.0735048	4.45375	1	2
Agtr2	0.0409951	0.33666	1	1
Agtrap	11.6156	12.4807	2	2
Agxt	0.106289	0	1	0
Agxt2l2	3.75132	3.18946	1	1
Ahctf1	8.89763	13.2286	4	4
Ahcy	23.487	19.1798	6	6
Ahcyl1	44.7253	48.4023	2	2
Ahcyl2	7.39862	7.33976	6	5
Ahdc1	10.8663	14.8436	8	11
Ahi1	14.7221	7.42777	2	2
Ahnak	15.8156	26.9744	3	3
Ahr	0.842773	0.708897	4	3
Ahrr	0.109228	0.099811	2	1
Ahsa1	44.9989	50.2853	1	1
Ahsa2	12.5272	14.2759	1	1
Ahsg	0.0312383	0	1	0
AI115009	0	0.0451618	0	1
AI118078	0.344145	0.540933	4	5
AI182371	0.22311	0.234847	3	3
AI314180	22.6266	23.765	5	5
AI314831	0.0724683	0.0300325	1	1
AI314976	11.8034	10.3758	4	4
AI316807	9.68816	10.9022	2	3
AI317395	0.145382	0.172771	2	1
AI413582	10.4988	11.844	2	2
AI427809	0.0686497	0.0395488	1	1
AI428936	1.6649	1.41322	4	4
AI462493	15.6875	16.8646	1	1
AI464131	1.33507	5.65954	2	2
AI480653	8.48043	11.6068	3	4
AI504432	0.547005	0.268057	2	2
AI506816	16.3148	16.6907	5	3
AI593442	0	0.661356	0	1
AI597468	10.4283	20.8939	3	3
AI597479	9.86488	10.5712	2	2
AI606473	0.0301587	0	1	0
AI607873	0.345256	0.0984124	2	1
AI646023	1.13646	0.369053	3	3
AI646519	0	0.0353838	0	1
AI661453	0.86374	0.139649	4	3
AI662270	0.155289	0.11316	1	1
AI747448	0.0624596	0	1	0
AI836003	1.04465	0.553802	1	1
AI837181	17.8159	24.2448	2	2
AI846148	10.8325	11.71	7	9
AI848100	20.8918	18.6873	9	11
AI848285	0.285226	0.378472	2	3
AI854517	0.0275805	0	1	0
AI854703	1.86717	0.505116	4	3
AI987944	2.67688	4.19958	2	2
Aicda	0.164608	0.0344392	2	1
Aif1	1.03738	0.400795	4	2
Aif1l	0.270081	0.465252	1	3
Aifm1	16.4134	10.9846	2	2
Aifm2	10.7579	8.95743	5	5
Aifm3	0.370316	0.301789	4	5
Aig1	16.9785	11.5737	2	2
Aim1	3.41001	0.279702	3	4
Aim1l	0.0317908	0.0250474	1	1
Aim2	0.0641753	0.0380593	1	1
Aimp1	20.9193	19.8942	1	1
Aimp2	9.71561	8.96546	2	2
Aip	35.5605	41.5428	4	4
Aipl1	0.601903	0.068895	1	1
Aire	0.385318	0.056368	2	1
Airn	8.8465	5.32488	4	4
Ajap1	1.01096	0.320384	4	3
AK010878	8.23808	8.13703	2	2
Ak1	38.8704	10.6207	3	3
AK129341	2.18154	1.99534	9	10
Ak2	30.7124	25.2951	2	2
Ak3	8.90399	8.9543	1	1
Ak4	2.83279	5.07803	5	6
Ak5	1.27675	2.43124	3	3
Ak7	0.28726	0.145542	3	3
Ak8	0.105247	2.25387	2	3
Akap1	17.1035	8.05024	5	5
Akap10	4.48483	4.82267	2	2
Akap11	14.7826	23.4772	8	12
Akap12	34.3285	34.7418	3	2
Akap13	12.4702	9.72432	11	11
Akap14	0.026681	0	1	0
Akap17b	2.66452	2.66046	5	5
Akap2	18.9052	29.1253	2	2
Akap3	0.0665606	0	1	0
Akap5	0.531511	1.73068	1	2
Akap6	1.17729	0.710515	2	3
Akap7	11.3809	14.1594	13	16
Akap8	34.5718	34.1723	12	12
Akap8l	23.4362	16.5064	1	1
Akap9	6.61142	7.92615	6	6
Akirin1	21.2576	18.5915	1	2
Akirin2	27.0967	38.1351	1	1
Akna	4.52379	3.88798	6	6
Aknad1	0.336924	0.94969	4	6
Akp3	0.0488913	0	1	0
Akr1a4	148.333	161.817	2	2
Akr1b10	25.0967	14.3611	3	2
Akr1b3	34.5908	51.9155	1	1
Akr1b7	0.196405	1.32065	1	1
Akr1b8	2.78768	7.53214	1	1
Akr1c12	0.101524	0.140288	1	1
Akr1c13	0.14519	0.284534	1	2
Akr1c14	0.762469	0.308736	3	2
Akr1c18	0	0.0410223	0	1
Akr1c19	0.0283852	0.108699	1	1
Akr1c21	0.113875	0.0548076	2	2
Akr1e1	9.0612	7.91869	1	1
Akr7a5	15.4699	16.4897	2	2
Akt1	140.008	100.376	5	4
Akt1s1	26.0135	24.7365	1	1
Akt2	32.3139	44.0179	2	2
Akt3	13.4366	11.5504	3	3
Aktip	18.0151	15.6956	3	3
Alad	11.5567	9.54984	3	3
Alas1	16.9119	14.515	7	7
Alas2	0.249607	0.20365	2	3
Alb	0.0277672	0	1	0
Alcam	3.76667	33.3919	3	3
Aldh16a1	6.74229	5.47284	1	1
Aldh18a1	8.41454	9.55017	3	3
Aldh1a1	464.201	23.2369	1	1
Aldh1a2	110.475	2.73156	2	1
Aldh1a3	12.0756	18.1687	3	3
Aldh1a7	1.94003	0.128788	1	1
Aldh1b1	131.091	4.39928	2	2
Aldh1l1	5.53868	0.816577	6	4
Aldh1l2	0.630452	1.00513	4	4
Aldh2	128.039	212.963	3	3
Aldh3a1	0.59978	0.425768	4	3
Aldh3a2	20.7084	24.3122	2	2
Aldh3b1	2.22533	2.11688	4	4
Aldh3b2	0.194442	0.0926227	1	1
Aldh4a1	13.4805	11.7386	1	1
Aldh5a1	11.6487	3.26429	2	3
Aldh6a1	12.2879	11.2815	4	4
Aldh7a1	18.7155	20.2098	4	4
Aldh8a1	0.19171	0	2	0
Aldh9a1	17.0311	16.9155	4	5
Aldoa	692.948	314.949	4	4
Aldoart1	0.0791194	0	1	0
Aldob	0.764349	0.151717	3	2
Aldoc	2.41071	1.47092	3	2
Alg1	13.2112	15.3936	1	1
Alg10b	10.0667	14.0264	2	2
Alg11	3.11207	4.62826	3	4
Alg12	8.85414	8.53203	8	8
Alg13	2.97092	5.71552	9	10
Alg14	8.64262	8.77787	2	2
Alg2	25.7658	29.9803	2	2
Alg3	11.5651	9.43537	1	1
Alg5	11.369	11.1274	2	2
Alg6	3.061	4.05757	8	7
Alg8	3.89862	4.65398	5	6
Alg9	5.86258	7.43337	2	2
Alk	0.83594	0.613132	5	5
Alkbh1	3.28317	3.88472	1	1
Alkbh2	3.69434	5.08758	7	9
Alkbh3	12.7933	11.5371	4	4
Alkbh4	2.51959	2.5994	5	6
Alkbh5	19.5506	32.0983	3	4
Alkbh6	20.2343	16.9226	3	4
Alkbh7	13.0386	9.37342	2	2
Alkbh8	2.60866	3.1933	7	8
Allc	0.320065	0.163544	2	2
Alms1	2.07985	3.1042	8	8
Alms1-ps2	0.631295	0.806523	3	3
Alox12	0.477359	0.559799	5	8
Alox12b	0.0402357	0.0267328	1	1
Alox12e	0.43977	0.215803	2	3
Alox15	0.177243	0.0762251	2	2
Alox5	0.341155	0.279081	4	5
Alox5ap	2.39182	1.0802	5	5
Alox8	0.119205	0.0397847	1	1
Aloxe3	0.546971	0.646849	4	5
Alpi	0.204743	0.0994805	2	1
Alpk1	7.21364	7.12685	10	9
Alpk2	5.89596	0	4	0
Alpk3	0.164887	0.226497	3	3
Alpl	1.04904	0.28144	6	4
Als2	2.48573	4.05927	4	4
Als2cl	0.27089	0.239812	4	4
Als2cr12	0.120048	0	1	0
Als2cr4	9.07353	10.1545	3	3
Alx3	0.0968204	0.0350295	1	1
Alx4	0.0423054	0	1	0
Amac1	0	0.123712	0	1
Amacr	5.48822	5.98901	5	5
Ambp	0.108103	0	2	0
Ambra1	12.8794	15.5316	7	7
Amd1	35.1506	27.4679	1	1
Amdhd1	0.108952	0	1	0
Amdhd2	5.82449	8.7428	3	4
Amelx	0.102848	0.0522858	1	2
Amfr	73.2381	87.1186	4	5
Amh	0.245474	0.28788	2	2
Amhr2	0.90699	0.476836	5	5
Amica1	0.138805	0.0356273	1	1
Amigo1	23.7464	16.7651	2	2
Amigo2	4.43535	9.73111	3	3
Amigo3	1.89445	2.06115	1	1
Ammecr1	0.9924	2.12183	1	1
Ammecr1l	12.5858	16.065	4	4
Amn	0.225488	0.0766436	3	1
Amn1	5.59905	3.62264	6	5
Amot	4.37405	7.47955	5	7
Amotl1	26.3333	56.961	4	5
Amotl2	13.7888	26.5745	3	2
Ampd1	0.242033	0.139986	1	2
Ampd2	31.8152	33.8697	12	14
Ampd3	77.0872	2.31212	6	5
Amph	7.02936	1.87581	5	4
Amt	4.50807	4.23546	1	1
Amy1	0	0.205818	0	1
Amy2a3	3.40393	0	1	0
Amy2a4	6.82204	0	2	0
Amy2a5	8.84936	0.0465534	1	1
Amy2b	1.97078	0	1	0
Amz1	0.360773	1.39907	5	7
Amz2	12.8955	17.7821	5	6
Anapc1	18.539	25.3164	5	4
Anapc10	2.25594	2.77386	2	2
Anapc11	8.5352	9.47202	2	2
Anapc13	47.0692	33.6867	1	1
Anapc16	28.5839	20.7492	3	3
Anapc2	29.6048	35.4168	2	2
Anapc4	18.1707	21.4735	2	2
Anapc5	106.418	118.646	8	8
Anapc7	18.0858	44.2299	2	2
Ang	1.01623	2.11412	1	2
Ang2	0.0615566	0.0632924	1	1
Ang4	0.0537119	0	1	0
Ang6	0.0296129	0	1	0
Angel1	1.12424	1.91762	4	4
Angel2	15.1506	19.9094	7	7
Angpt1	0.852551	4.58737	2	4
Angpt2	0.420526	0.588812	3	5
Angpt4	0.30789	0.211627	2	3
Angptl1	37.8454	25.5644	3	3
Angptl2	99.9675	58.9289	1	1
Angptl4	2.2742	3.74748	2	1
Angptl6	57.0358	1.65483	3	3
Angptl7	0.15695	1.91903	2	4
Ank	18.475	44.7484	2	3
Ank1	2.90646	6.79292	5	8
Ank2	7.90159	25.7169	10	9
Ank3	4.67894	6.88578	9	9
Ankdd1b	0.105648	0	1	0
Ankfn1	0.100874	0	1	0
Ankfy1	11.98	13.7657	3	3
Ankhd1	13.6466	16.6482	7	7
Ankib1	8.01575	7.84847	4	6
Ankk1	0.0276534	0	1	0
Ankle1	0.937758	1.10868	4	3
Ankle2	6.83736	9.12803	4	4
Ankmy1	0.0602212	0.0393794	1	1
Ankmy2	12.3858	14.5063	1	1
Ankra2	9.15261	12.1517	4	4
Ankrd1	0.136648	0.1403	2	2
Ankrd10	35.0694	39.9691	11	10
Ankrd11	40.0635	43.1092	8	9
Ankrd12	6.94786	7.8161	6	5
Ankrd13a	25.5088	22.4564	2	2
Ankrd13b	6.47345	6.93963	8	8
Ankrd13c	13.6634	13.2387	3	3
Ankrd13d	6.4745	4.43701	4	4
Ankrd16	14.7872	15.1766	12	11
Ankrd17	11.1978	13.026	6	7
Ankrd2	0.608886	0.0940436	3	2
Ankrd23	5.9369	6.51647	9	11
Ankrd24	21.5799	7.34391	17	15
Ankrd26	2.19039	2.54377	6	6
Ankrd27	10.6548	10.6521	2	2
Ankrd28	8.32998	10.5918	8	8
Ankrd29	1.54378	0.313949	2	3
Ankrd32	2.8423	3.14695	4	5
Ankrd33	0.0852318	0.0538405	1	1
Ankrd33b	0.0600882	0	1	0
Ankrd34a	1.98556	0.751069	1	1
Ankrd34b	0.314243	0.074077	3	1
Ankrd35	0.987944	5.40375	3	5
Ankrd36	0.230237	0	3	0
Ankrd37	1.62482	2.73117	1	1
Ankrd40	55.0078	44.8401	2	2
Ankrd42	1.04261	1.15596	8	8
Ankrd43	0.0680286	0.0539603	1	1
Ankrd44	10.7011	7.1436	3	3
Ankrd45	4.19656	0.231958	5	2
Ankrd46	26.1055	34.2313	2	3
Ankrd49	3.53568	2.94753	4	3
Ankrd5	0.0546845	0.0542084	1	1
Ankrd50	9.76115	13.2824	6	7
Ankrd52	19.1978	16.4756	3	4
Ankrd53	0.24611	0.149009	2	2
Ankrd54	10.463	14.8394	5	4
Ankrd55	0.230904	0.0524529	3	1
Ankrd56	0.0917013	0.0728477	1	1
Ankrd57	2.17662	15.9547	1	1
Ankrd58	0.315085	0	1	0
Ankrd6	3.6141	0.791185	8	5
Ankrd60	0	0.0431121	0	1
Ankrd61	0.313337	0.375465	1	1
Ankrd9	7.28131	3.94708	4	4
Anks1	29.9942	35.9591	6	7
Anks1b	0.340498	2.00997	4	7
Anks3	15.165	16.9276	1	1
Anks6	4.15558	5.6164	9	11
Ankzf1	7.72921	6.75143	1	1
Anln	7.28669	6.67217	7	6
Ano1	702.721	1068.03	10	10
Ano10	34.6884	25.2862	2	2
Ano2	0.848345	0.533204	5	4
Ano3	0.308771	1.59654	4	4
Ano4	0.193898	0.547515	2	3
Ano5	0.177388	0.386082	4	5
Ano6	26.2863	27.5314	4	4
Ano7	0.200541	0.115407	2	2
Ano8	18.9496	12.2844	3	3
Ano9	0.345791	0.119093	5	3
Anp32a	37.335	42.0339	4	4
Anp32b	43.7029	52.8469	2	2
Anp32e	32.7995	32.0181	2	2
Anpep	1.94798	11.345	4	5
Antxr1	62.8186	131.938	3	3
Antxr2	55.2865	36.269	4	6
Antxrl	0.0266752	0	1	0
Anubl1	0.594619	0.709396	4	4
Anxa1	9.36454	28.0444	1	1
Anxa11	25.9865	27.2476	2	2
Anxa13	0.104055	0.0824254	1	2
Anxa2	15.5667	13.8225	1	1
Anxa3	3.39335	11.9077	1	1
Anxa4	14.6905	21.2149	2	2
Anxa5	118.467	231.638	1	1
Anxa6	163.933	302.516	5	6
Anxa7	23.6281	27.7652	4	4
Anxa8	1.16408	0.859242	1	1
Anxa9	1.323	1.52063	1	2
Aoah	0.113709	0.045167	2	1
Aoc2	0.286829	0.156539	1	1
Aoc3	46.7523	31.843	2	2
Aox1	8.15289	6.8402	11	9
Aox3	0.46856	0.108909	4	2
Aox3l1	0.0937775	0.129781	2	2
Aox4	0.151175	0	2	0
Ap1ar	10.7308	14.8393	5	6
Ap1b1	14.8431	18.2493	3	3
Ap1g1	15.3485	20.1722	4	5
Ap1g2	8.30608	5.75406	3	3
Ap1m1	36.6131	32.6898	4	4
Ap1m2	0.24984	0.218736	3	2
Ap1s1	31.7782	29.248	1	2
Ap1s2	105.433	27.7788	3	3
Ap1s3	8.48834	7.57834	3	3
Ap2a1	31.2616	33.7063	2	2
Ap2a2	15.0165	19.7078	2	3
Ap2b1	19.0678	31.1328	2	2
Ap2m1	109.48	116.06	3	3
Ap2s1	40.0579	45.2615	1	1
Ap3b1	9.23829	11.1122	2	2
Ap3b2	1.64852	1.4122	5	6
Ap3d1	43.2621	47.0705	4	5
Ap3m1	3.77323	7.34147	1	1
Ap3m2	3.47189	3.90644	4	5
Ap3s1	10.5026	26.9886	2	3
Ap3s2	11.2497	10.3134	2	2
Ap4b1	4.2514	5.57083	5	3
Ap4e1	5.14742	6.34462	7	8
Ap4m1	6.27245	7.24408	1	1
Ap4s1	18.2912	14.2575	2	2
Apaf1	1.6281	4.37007	5	5
Apba1	1.67358	2.59443	3	4
Apba2	0.762601	0.480157	4	2
Apba3	15.2623	15.6954	1	1
Apbb1	26.0244	21.5506	5	4
Apbb1ip	0.520543	0.405054	3	3
Apbb2	4.88712	4.08765	7	6
Apbb3	8.52055	9.67769	1	1
Apc	5.62904	5.76213	6	8
Apc2	2.37264	2.24094	3	3
Apcdd1	0.762406	2.38755	3	2
Apeh	16.2396	15.343	2	2
Apex1	7.35189	7.07675	2	2
Apex2	2.91237	2.97649	2	2
Aph1a	51.8695	48.7283	3	3
Aph1b	4.11649	3.70117	4	2
Aph1c	2.35208	1.72751	2	2
Api5	26.9541	33.1306	3	3
Apip	9.82032	10.4394	3	4
Apitd1	0.740741	0.548248	2	2
Aplf	3.38262	4.68972	3	3
Apln	0.68101	0.167484	1	1
Aplnr	0.888118	0.246282	1	1
Aplp1	24.3377	33.0218	1	1
Aplp2	187.624	250.445	3	3
Apoa1	0.680911	0.140711	1	1
Apoa1bp	40.0275	41.614	2	2
Apoa2	0.352922	0.376657	1	1
Apoa4	0.594645	0.049124	2	1
Apobec1	1.43162	0.921743	6	6
Apobec2	3.29208	4.31343	1	1
Apobec3	0.962716	3.03352	3	4
Apobr	0.033938	0.0325837	1	1
Apoc1	0.189537	0.284419	3	3
Apoc2	0.36532	0.0279828	1	1
Apoc3	0.0841706	0	1	0
Apoc4	0.0282618	0.0281683	1	1
Apod	0.529403	0.542441	4	4
Apoe	53.5476	50.5899	2	3
Apof	0.0603478	0.0304888	1	1
Apol10a	0.0738054	0.141796	1	1
Apol10b	0.223272	0.608495	1	1
Apol6	0.265541	0.24203	3	3
Apol7a	0.279049	0.056315	4	2
Apol7b	0.0652087	0.0748516	1	1
Apol7c	0.036854	0	1	0
Apol7d	0.0713072	0.211003	1	1
Apol7e	0.0346231	0.0949552	1	1
Apol8	0.255834	0.206739	2	3
Apol9a	0.356691	0.505404	2	4
Apol9b	0.488921	0.349011	2	3
Apold1	0.20986	0.477637	1	1
Apom	0.253628	0.156893	2	2
Apon	0.167424	0.0605559	1	1
Apoo	33.9574	11.7239	4	4
Apool	9.3722	7.23592	3	4
App	203.956	527.797	6	6
Appbp2	9.74505	11.5758	4	4
Appl1	10.5646	11.2387	1	1
Appl2	14.5481	18.3157	10	11
Aprt	28.5218	32.1576	1	1
Aptx	5.61486	5.58337	3	3
Aqp1	7.02987	2.86687	3	2
Aqp11	0.393409	0.648818	1	2
Aqp12	0.206875	0	1	0
Aqp3	0.181175	0.103814	2	2
Aqp4	0.046836	0.0734269	1	1
Aqp5	0.0615725	0	1	0
Aqp6	0.279609	0.0729497	1	1
Aqp7	0.285415	0.107625	3	2
Aqp8	0.115272	0.112413	1	2
Aqp9	0.0441135	0	1	0
Aqr	8.49931	9.84663	2	2
Ar	0.0651859	0.176255	1	1
Araf	53.4559	59.7134	6	6
Arap1	16.4747	38.9138	5	6
Arap2	5.07533	24.032	5	6
Arap3	0.744807	1.38153	7	10
Arc	1.13021	0.327576	3	1
Arcn1	36.4958	55.7848	5	6
Areg	0	0.0865604	0	1
Arf1	160.665	189.759	2	3
Arf2	24.2719	23.9256	3	3
Arf3	48.4157	68.6119	2	2
Arf4	74.7633	125.725	2	2
Arf5	33.7201	51.7266	4	4
Arf6	15.4551	25.0401	1	1
Arfgap1	13.7176	17.8599	5	5
Arfgap2	22.6337	28.1076	2	2
Arfgap3	7.57155	11.4707	3	4
Arfgef1	13.2837	17.2155	4	4
Arfgef2	8.84465	7.68243	1	1
Arfip1	16.5823	28.4712	5	6
Arfip2	13.4389	17.4209	4	4
Arfrp1	14.2322	11.9957	5	5
Arg1	0.0783217	0	2	0
Arg2	0.378949	0.176045	1	1
Arglu1	94.4934	93.758	4	4
Arhgap1	46.4853	47.8075	7	7
Arhgap10	18.6793	15.0208	2	3
Arhgap11a	1.80689	2.56182	3	4
Arhgap12	10.3841	15.4068	7	10
Arhgap15	0.171532	0.339757	2	1
Arhgap17	9.60457	12.4505	7	6
Arhgap18	6.28851	5.09007	4	4
Arhgap19	1.02656	0.790341	2	6
Arhgap20	16.9375	0.234826	3	2
Arhgap21	8.19884	9.63294	5	5
Arhgap22	1.49542	2.43847	6	6
Arhgap23	9.99137	10.5906	3	3
Arhgap24	7.92996	60.1573	6	6
Arhgap25	0.342339	0.588658	4	5
Arhgap26	3.36219	4.77547	4	3
Arhgap27	1.92382	1.41006	6	6
Arhgap28	3.06718	0.718299	4	2
Arhgap29	9.0864	14.066	6	7
Arhgap30	0.274488	0.173733	3	3
Arhgap31	6.30751	17.3617	4	4
Arhgap32	4.55617	5.95784	11	8
Arhgap33	6.43449	6.98943	13	11
Arhgap36	0.347876	0.843059	2	2
Arhgap39	4.9149	4.49915	5	5
Arhgap4	0.947319	0.505714	3	3
Arhgap42	59.7209	5.81648	10	5
Arhgap44	3.17438	3.63522	3	3
Arhgap5	15.8096	24.4377	5	5
Arhgap6	8.3205	12.2416	2	2
Arhgap8	0.361326	1.96929	4	8
Arhgap9	0.213949	0.188712	1	1
Arhgdia	129.081	135.543	5	6
Arhgdib	2.99426	2.30114	4	4
Arhgdig	1.11144	0.978857	1	1
Arhgef1	35.5444	40.8028	13	14
Arhgef10	8.0379	9.16156	4	4
Arhgef10l	7.43244	9.89012	6	7
Arhgef11	17.1668	17.5913	4	4
Arhgef12	28.2189	37.5704	10	12
Arhgef15	1.30043	16.776	6	9
Arhgef16	0.495016	0.272547	5	4
Arhgef17	35.5891	40.6916	4	4
Arhgef18	8.37678	10.298	2	3
Arhgef19	4.84574	8.74539	6	6
Arhgef2	21.71	30.7638	9	8
Arhgef25	37.9496	55.6242	11	14
Arhgef26	4.05681	1.68649	4	4
Arhgef3	5.26017	7.57885	6	7
Arhgef33	0.171813	0	2	0
Arhgef37	0.481845	0.116257	6	3
Arhgef4	2.71014	1.31893	1	1
Arhgef40	26.8474	37.9926	6	5
Arhgef5	15.6603	20.2247	3	3
Arhgef6	5.16867	7.55112	9	7
Arhgef7	16.7502	14.6475	3	3
Arhgef9	5.63035	4.36904	11	12
Arid1a	32.7314	39.6666	9	8
Arid1b	11.0952	17.7043	8	11
Arid2	12.0173	15.575	4	4
Arid3a	2.65793	4.94653	5	5
Arid3b	1.58842	1.78864	7	7
Arid3c	0.170346	0	2	0
Arid4a	8.86724	9.05712	5	5
Arid4b	6.93641	10.7339	7	8
Arid5a	0.417664	0.553479	4	6
Arid5b	4.22715	7.71938	6	8
Arih1	22.5946	22.9566	6	6
Arih2	12.8816	14.7488	4	5
Arl1	48.2686	72.7503	3	3
Arl10	3.65177	5.24751	1	1
Arl11	0.0861644	0	1	0
Arl13b	3.2999	4.79125	2	2
Arl15	3.66224	8.33885	2	3
Arl16	3.5902	3.43977	2	2
Arl2	49.3899	36.8066	2	2
Arl2bp	59.2922	53.7224	2	2
Arl3	38.2103	27.2321	2	2
Arl4a	10.443	12.9485	3	4
Arl4c	2.58606	4.56567	1	1
Arl4d	66.8572	7.5457	2	1
Arl5a	16.0623	26.5068	2	3
Arl5b	3.51776	4.73728	3	4
Arl5c	4.68537	4.39234	10	10
Arl6	9.53683	7.13648	1	1
Arl6ip1	86.8773	67.1288	1	1
Arl6ip4	19.8386	17.8701	3	3
Arl6ip5	50.636	53.1068	1	1
Arl6ip6	5.85869	9.13614	5	6
Arl8a	40.2072	33.9299	1	2
Arl8b	21.6363	25.9693	1	1
Arl9	0.0357644	0.0723803	1	1
Armc1	18.4547	16.3711	3	4
Armc10	9.43758	13.855	1	1
Armc2	0.621687	0.844762	7	9
Armc3	0.174206	0.100857	2	3
Armc4	0.131114	0	1	0
Armc5	8.87258	10.0824	1	1
Armc6	3.01532	3.34716	1	1
Armc7	1.70099	1.85346	1	1
Armc8	9.41796	9.54637	3	3
Armc9	4.78949	4.83626	4	4
Armcx1	21.5644	27.0618	8	8
Armcx2	16.0569	29.41	4	4
Armcx3	21.9504	31.4417	2	2
Armcx4	2.55393	5.06629	3	4
Armcx5	3.2528	3.81359	1	1
Armcx6	5.78083	9.80401	3	3
Arnt	14.2864	22.8269	3	5
Arnt2	0.569396	0.448928	2	3
Arntl	8.58707	15.2304	3	3
Arntl2	1.44549	1.11508	8	9
Arpc1a	43.9517	37.1403	1	1
Arpc1b	33.3311	69.7359	1	1
Arpc2	180.932	124.501	2	3
Arpc3	81.6134	271.359	3	3
Arpc4	54.5609	58.0337	4	3
Arpc5	21.543	33.7847	1	1
Arpc5l	20.9272	21.1068	1	1
Arpm1	0	0.0737954	0	1
Arpp19	40.8185	32.1874	4	4
Arpp21	0.48034	1.38794	7	9
Arr3	0	0.0303762	0	1
Arrb1	26.422	21.128	3	4
Arrb2	13.6734	10.3483	10	10
Arrdc1	4.39782	5.03613	8	8
Arrdc2	4.29672	4.44826	9	9
Arrdc3	20.8802	33.1548	1	1
Arrdc4	4.23003	10.5826	3	3
Arrdc5	0.264768	0.0445984	2	1
Arsa	5.18328	11.7142	4	4
Arsb	11.9485	22.5642	3	3
Arsg	1.05783	1.26899	2	4
Arsi	3.00983	11.158	2	2
Arsj	0	0.444153	0	3
Arsk	4.98848	6.54418	6	6
Art1	0.0714801	0.0615737	1	1
Art2a-ps	0.137884	0.119437	1	1
Art2b	0.0962674	0.0442792	1	1
Art3	18.3124	2.54068	5	3
Art4	1.62628	4.0586	2	2
Art5	0.238805	0.0837621	1	1
Artn	8.25407	15.2454	8	9
Arv1	3.85022	3.80171	7	6
Arvcf	8.08326	4.29483	2	2
Arxes1	7.8606	9.90886	1	1
Arxes2	12.7018	14.253	1	1
As3mt	19.2381	25.8507	2	2
Asah1	42.0355	60.4244	2	1
Asah2	7.13615	8.99689	6	8
Asap1	6.72442	12.5866	7	8
Asap2	6.53835	2.57399	3	3
Asap3	9.66949	6.68552	8	8
Asb1	6.13089	10.8274	4	5
Asb10	0.407896	1.29365	4	7
Asb11	2.80183	0.574703	3	3
Asb12	0.0512328	0	1	0
Asb13	10.3524	8.78491	6	3
Asb14	0.0617484	0.113638	1	1
Asb15	0	0.0273842	0	1
Asb16	0.268511	0.515402	3	3
Asb17	0.589783	0	2	0
Asb2	18.4234	5.73016	3	3
Asb3	4.16996	6.93238	4	5
Asb4	0.909803	1.03226	2	2
Asb5	0.0452889	1.18204	1	1
Asb6	9.33483	10.5421	4	4
Asb7	3.98907	5.07928	3	3
Asb8	10.2974	11.7451	2	3
Ascc1	8.54138	7.66808	2	2
Ascc2	12.1576	14.1689	6	6
Ascc3	4.44133	6.13685	5	5
Ascl1	0.1564	0.0596695	1	1
Ascl2	0.127324	0.0892638	2	2
Ascl3	0.113832	0.108574	1	1
Ascl4	0.0657927	0	1	0
Asf1a	9.88881	10.9819	2	2
Asf1b	0.658317	1.10192	1	1
Asgr1	0.660103	0.308594	1	2
Asgr2	0.0405243	0.0270007	1	1
Ash1l	15.6674	20.9681	4	4
Ash2l	12.0986	13.9705	2	2
Asl	6.75632	8.95072	2	2
Asna1	36.0991	30.4184	2	2
Asns	20.2257	24.348	3	3
Asnsd1	6.72484	8.29392	1	1
Aspa	1.50488	2.27983	5	6
Aspdh	0.0281475	0.0785435	1	1
Aspg	2.8236	3.76125	8	7
Asph	63.4183	79.8977	10	11
Asphd1	0.224569	0.299919	1	1
Asphd2	1.19919	0.920416	5	4
Aspm	1.53676	2.17503	5	6
Aspn	13.9002	300.528	5	5
Aspscr1	17.4225	17.7014	7	7
Asrgl1	3.97274	3.3438	1	1
Ass1	14.5268	13.1415	2	1
Aste1	3.27176	1.97247	5	6
Astl	0.0523454	0	1	0
Astn1	1.32084	0.99468	5	3
Astn2	0.624176	0.953456	3	5
Asxl1	6.70894	8.60948	5	5
Asxl2	4.91903	6.10023	4	5
Asxl3	0.402043	0.331236	4	2
Atad1	32.5078	32.3579	4	4
Atad2	3.6871	7.5199	6	6
Atad2b	5.2151	7.36978	10	10
Atad3a	22.3604	12.2576	5	5
Atad5	1.77987	2.65609	8	11
Atat1	11.0587	10.919	5	6
Atcay	2.17342	0.918991	5	4
Ate1	13.1873	20.6187	4	5
Atf1	12.9794	19.3302	1	1
Atf2	14.9722	18.807	9	10
Atf3	3.07265	1.13906	4	3
Atf4	61.6522	83.8874	2	2
Atf5	27.9572	54.5726	2	2
Atf6	7.51388	9.10064	3	3
Atf7	15.0418	23.5047	8	9
Atf7ip	8.02534	13.4218	5	5
Atg10	8.32505	3.44349	1	1
Atg12	11.8615	14.0219	1	2
Atg13	11.5686	15.0424	2	2
Atg14	4.58799	4.74604	2	2
Atg16l1	10.8611	11.418	6	5
Atg16l2	12.2765	18.7572	6	7
Atg2a	14.7824	14.3136	6	7
Atg2b	3.99127	4.56283	5	4
Atg3	17.0213	19.7661	3	4
Atg4a	6.81348	7.76419	4	4
Atg4b	16.7888	18.8455	2	2
Atg4c	6.74112	5.62521	3	3
Atg4d	10.3296	8.82758	4	5
Atg5	7.00035	8.82482	1	1
Atg7	6.33903	6.6068	4	3
Atg9a	18.2576	18.2001	1	1
Atg9b	0.47816	0.121299	4	2
Athl1	13.2337	23.6588	1	1
Atic	17.9375	28.1334	2	2
Atl1	2.82698	2.41963	1	1
Atl2	13.3579	19.3283	7	6
Atl3	19.9373	26.5954	2	3
Atm	3.39011	7.86381	7	9
Atmin	4.24865	4.75874	2	2
Atn1	49.7336	80.5544	4	5
Atoh1	0	0.0506796	0	1
Atoh8	2.43786	0.897521	1	2
Atox1	34.67	29.0533	1	1
Atp10a	1.13208	3.16414	1	1
Atp10b	0.0865476	0.0296769	2	1
Atp10d	3.08669	1.57413	4	6
Atp11a	16.7047	21.8027	5	5
Atp11b	20.0172	45.7934	5	5
Atp11c	4.14964	8.51477	4	4
Atp12a	0.0879695	0.109493	1	1
Atp13a1	22.2268	24.9057	5	5
Atp13a2	13.9227	21.1253	4	4
Atp13a3	8.89213	9.63001	3	3
Atp13a4	0.0594739	0	1	0
Atp13a5	0.1455	0.0325524	2	1
Atp1a1	502.261	169.973	4	5
Atp1a2	194.413	113.843	5	5
Atp1a3	45.1942	1.02424	4	2
Atp1a4	0.226384	0.279617	1	1
Atp1b1	198.504	14.3937	5	4
Atp1b2	12.1956	27.8221	2	3
Atp1b3	228.913	221.966	1	1
Atp2a1	0.0912033	0.195547	1	1
Atp2a2	133.307	847.634	6	6
Atp2a3	674.416	657.882	4	4
Atp2b1	48.368	90.8606	3	3
Atp2b2	7.5355	0.223709	6	3
Atp2b3	0.472619	0.484264	3	4
Atp2b4	56.0899	34.0226	13	12
Atp2c1	26.7352	20.737	5	4
Atp2c2	0.464848	0.26879	4	3
Atp4a	0.537448	0.302394	3	3
Atp4b	0.170616	0.0627403	2	1
Atp5a1	403.894	221.203	3	3
Atp5b	766.269	322.589	2	2
Atp5c1	224.294	97.7696	5	3
Atp5d	160.464	78.818	1	1
Atp5e	201.216	86.0234	1	1
Atp5f1	145.356	92.9134	4	5
Atp5g1	156.262	51.9014	3	3
Atp5g2	192.386	116.406	1	1
Atp5g3	463.935	190.81	2	2
Atp5h	247.55	115.594	1	1
Atp5j	248.472	150.667	3	3
Atp5j2	265.095	109.194	2	2
Atp5k	324.792	121.621	1	1
Atp5l	275.022	122.531	1	1
Atp5o	238.26	87.8875	1	1
Atp5s	9.45916	6.22632	6	6
Atp5sl	12.7539	7.44214	4	4
Atp6ap1	60.0947	86.6837	1	1
Atp6ap1l	0.0443988	0	1	0
Atp6ap2	50.3288	69.5304	3	3
Atp6v0a1	20.7373	26.8871	4	4
Atp6v0a2	14.4399	16.2299	2	2
Atp6v0a4	0.517423	0.091921	3	1
Atp6v0b	101.679	81.2819	2	2
Atp6v0c	197.957	220.341	1	1
Atp6v0d1	39.9866	43.0019	1	1
Atp6v0d2	0.0482207	1.0589	1	1
Atp6v0e	78.4573	64.9055	1	1
Atp6v0e2	49.1395	49.2295	1	1
Atp6v1a	40.6186	47.6955	5	5
Atp6v1b1	0.188123	0.0491189	1	1
Atp6v1b2	26.0022	27.1544	1	1
Atp6v1c1	25.7718	24.2153	5	3
Atp6v1d	29.5323	24.7445	1	1
Atp6v1e1	67.5299	54.8416	4	4
Atp6v1f	73.1702	62.9285	1	1
Atp6v1g1	81.4097	77.1938	1	1
Atp6v1g2	4.46122	2.90959	1	1
Atp6v1h	27.7481	27.1781	8	6
Atp7a	3.43425	7.14826	3	3
Atp7b	0.377823	0.0753648	3	2
Atp8a1	5.18723	29.2292	7	7
Atp8a2	0.845668	0.706643	6	6
Atp8b1	0.713556	12.4668	4	6
Atp8b2	11.2987	19.0946	8	7
Atp8b3	0.270074	0.0345934	3	1
Atp8b4	0.187607	0.0928213	2	2
Atp8b5	0.633602	0.570123	7	7
Atp9a	54.9987	36.3457	5	5
Atp9b	19.9808	22.6177	11	12
Atpaf1	9.1716	7.7664	4	4
Atpaf2	12.0567	10.3268	2	2
Atpbd4	10.9561	9.67056	4	4
Atpif1	120.581	63.7832	3	3
Atr	3.84037	3.80968	5	5
Atrip	4.79932	5.07055	2	1
Atrn	11.0826	11.677	2	2
Atrnl1	63.7532	60.0099	4	5
Atrx	29.1687	41.1233	8	9
Atxn1	2.4365	3.04908	4	3
Atxn10	55.2814	63.8274	5	4
Atxn1l	8.84671	10.4503	4	4
Atxn2	21.4894	19.7873	10	8
Atxn2l	57.1155	59.47	17	17
Atxn3	4.15584	4.99092	2	2
Atxn7	6.12963	7.42638	3	3
Atxn7l1	12.8631	13.0046	5	4
Atxn7l2	7.337	7.07095	12	11
Atxn7l3	18.1517	19.8703	2	2
Atxn7l3b	32.2623	52.0637	1	1
AU015228	0.0852592	0.0329244	1	1
AU015836	0.0336448	0	1	0
AU018091	0.566348	0.233747	4	2
AU018829	0.180902	0.153709	2	2
AU019823	5.45445	6.76343	2	3
AU019990	0.151994	0.0938165	2	1
AU021034	0.222547	0.0363339	4	1
AU021092	0.464923	0.0407715	3	1
AU022252	2.81691	3.29398	4	5
AU022751	0.0284194	0	1	0
AU022754	0.0546992	0.0311377	1	1
AU023762	0	0.269193	0	4
AU023871	0.06659	0.0374214	1	1
AU040320	8.89421	10.8025	2	2
AU041133	1.29041	1.16578	6	4
Auh	13.0778	9.3397	3	4
Aup1	43.3979	39.4621	1	1
Aurka	2.00278	2.87018	2	2
Aurkaip1	37.964	33.627	3	3
Aurkb	2.03423	3.11192	3	3
Aurkc	0.143522	0.0537498	1	1
Auts2	4.79885	3.13649	10	10
AV039307	0.284982	0.501887	2	2
AV051173	0.277431	0.117318	1	1
Aven	6.30251	6.87066	2	1
Avil	1.85123	1.89877	10	12
Avl9	5.04744	5.55118	3	2
Avpi1	6.49019	5.9496	2	2
Avpr1a	0.178686	0.359238	1	1
Avpr2	0	0.0383474	0	1
AW046200	1.08177	0.487039	3	3
AW112010	1.30337	0.839493	2	3
AW146020	2.37579	2.48967	1	1
AW146154	1.93476	2.11953	6	6
AW209491	4.93213	5.06362	2	3
AW549877	28.0267	28.0042	4	4
AW551984	4.6975	71.9813	8	8
AW554918	2.24299	2.39124	4	4
AW555464	19.0722	14.9807	3	3
Awat2	0.333422	0.293238	4	3
Axin1	11.6489	14.1272	3	3
Axin2	3.43026	6.59384	4	4
Axl	81.3968	89.7825	14	15
AY026312	0	0.0403986	0	1
AY512915	0	0.0425394	0	1
AY512931	0.0309435	0.0294307	1	1
AY761184	0.497493	0	1	0
Aym1	0.161146	0.05348	1	1
Azgp1	0.0353187	0	1	0
Azi1	7.69959	7.24294	4	5
Azi2	9.40589	9.80871	3	3
Azin1	19.572	24.083	5	8
B020004J07Rik	0.093206	0.0501171	1	1
B020018G12Rik	0.0573347	0.0854334	1	1
B130006D01Rik	0.0718291	0.0360859	1	1
B130034C11Rik	0.353495	0.213227	2	1
B230118H07Rik	15.2271	12.1109	8	8
B230120H23Rik	6.33074	4.59442	3	3
B230206F22Rik	2.45116	3.06188	4	5
B230206H07Rik	0.050924	0	1	0
B230208H11Rik	0.351813	0.74647	3	3
B230208H17Rik	22.7803	23.912	5	5
B230216N24Rik	0.93935	0.950337	1	1
B230217C12Rik	2.99448	6.0977	3	4
B230217O12Rik	0.17789	0.18902	2	2
B230219D22Rik	50.5911	54.8943	3	3
B230312A22Rik	8.94099	9.7349	7	6
B230312C02Rik	0.437612	0.193009	6	4
B230314j19	0.108144	0.0501828	2	1
B230319C09Rik	0.377288	0.392607	6	5
B230378P21Rik	0.0652233	0	1	0
B2m	169.739	241.069	2	2
B330016D10Rik	2.7994	3.76832	1	1
B3galnt1	8.22625	30.8972	4	4
B3galnt2	5.17597	6.34158	1	1
B3galt2	0.0647408	0.079443	1	1
B3galt5	0.844163	0.167223	2	1
B3galt6	1.65043	2.56144	1	1
B3galtl	8.86111	14.8523	2	2
B3gat1	0.048543	0.049371	1	1
B3gat2	0.853711	1.1401	1	1
B3gat3	23.4802	23.0137	1	1
B3gnt1	26.9251	20.5544	1	1
B3gnt2	12.1057	11.1677	2	2
B3gnt3	0.143827	0.307389	1	2
B3gnt5	0.5995	0.23714	4	3
B3gnt6	0.0345427	0.0324087	1	1
B3gnt7	0.135217	0.210458	1	1
B3gnt8	3.14834	4.95858	2	2
B3gnt9-ps	2.44178	9.17379	1	1
B3gntl1	2.44919	2.90942	2	2
B430010I23Rik	0.142629	0.0833335	1	1
B430212C06Rik	0.185041	0.0370036	1	1
B430306N03Rik	0.362304	0.0552613	2	1
B430319G15Rik	0.670401	1.07534	1	1
B4galnt1	11.5054	2.22901	6	5
B4galnt2	0.111965	0.227102	2	3
B4galnt3	0.386564	0.183764	2	2
B4galnt4	2.97645	0.908204	9	9
B4galt1	11.4424	18.1834	4	3
B4galt2	18.5743	23.5984	1	1
B4galt3	12.6978	13.6484	2	2
B4galt4	3.77755	5.48387	4	4
B4galt5	29.3352	15.4276	4	5
B4galt6	3.24278	3.01288	3	2
B4galt7	7.69425	8.48082	6	5
B630005N14Rik	8.03493	7.24666	3	3
B630019K06Rik	3.86911	3.65032	1	1
B830017H08Rik	0.0346683	0	1	0
B930025P03Rik	0.0896148	0	1	0
B930041F14Rik	3.48596	3.27332	1	1
B9d1	15.5853	10.8702	1	1
B9d2	2.46426	0	1	0
Baalc	0.349803	0.117611	1	1
Baat	0	0.0358467	0	1
Baat1	5.23348	8.97065	8	8
Bace1	8.37091	16.1011	2	2
Bace2	3.35683	5.56339	4	4
Bach1	5.57315	5.73517	3	3
Bach2	0.930138	1.40371	4	3
Bad	18.1592	16.365	2	2
Bag1	46.5092	36.3165	1	1
Bag2	15.0176	14.2873	4	3
Bag3	30.215	22.2449	1	1
Bag4	2.19135	3.07742	1	1
Bag5	8.64319	11.4047	2	3
Bag6	55.157	60.526	9	9
Bahcc1	6.62569	5.66182	10	11
Bahd1	5.21557	6.78681	3	3
Bai1	11.8796	1.04301	12	8
Bai2	3.21283	6.23562	8	8
Bai3	0.473309	0.517544	5	5
Baiap2	2.38003	4.50137	5	5
Baiap2l1	3.8015	2.98319	5	5
Baiap2l2	2.33514	4.98202	10	10
Baiap3	0.761528	3.15407	1	1
Bak1	16.3432	14.5289	1	1
Bambi	2.3329	2.14851	2	2
Bambi-ps1	0.24344	0.445468	1	1
Banf1	56.3607	56.0237	2	2
Bank1	0.355953	0.161315	4	2
Banp	7.4244	7.87268	9	10
Bap1	19.46	21.3026	2	2
Bard1	0.824089	1.30044	5	3
Barhl1	0.0526735	0.0803883	1	2
Barhl2	0.0481967	0	1	0
Barx1	0.0748082	0.0357541	1	1
Barx2	0.202821	0.830392	2	2
Basp1	4.13062	10.4249	1	1
Batf	1.25574	0.577719	2	2
Batf2	0.781166	0.704985	4	4
Batf3	0.0568193	0.305151	1	5
Bax	41.1384	37.7282	2	2
Baz1a	3.07402	2.05034	7	7
Baz1b	29.2039	31.6468	2	2
Baz2a	9.48741	8.97019	1	1
Baz2b	14.4924	15.4178	11	11
BB014433	0	0.0613774	0	1
BB019430	0.0289508	0	1	0
BB123696	0.065374	0.227356	1	1
BB283400	0.0535429	0	1	0
BB287469	0.0978272	0	2	0
BB557941	0.0365994	0.0669595	1	1
Bbc3	0.985606	1.58601	3	3
Bbip1	10.1267	8.29463	2	2
Bbox1	0.123705	0.46615	2	5
Bbs1	6.05994	4.50176	4	5
Bbs10	0.922388	1.08427	1	1
Bbs12	3.31597	2.47327	2	2
Bbs2	7.56377	9.02547	3	3
Bbs4	7.58732	6.73595	4	4
Bbs5	4.6647	4.69009	10	9
Bbs7	5.15142	5.77144	8	8
Bbs9	6.02818	6.4169	6	5
Bbx	5.85229	7.5071	6	6
BC002163	48.8704	25.5618	1	1
BC002230	2.67895	3.88586	3	3
BC003266	23.9753	18.6239	1	1
BC003331	17.2897	16.7907	3	3
BC003965	4.45132	4.0849	1	1
BC004004	28.578	25.5872	7	6
BC005537	46.5134	68.8889	2	2
BC005624	17.6781	19.9471	1	1
BC005764	10.5239	5.35423	3	3
BC006779	7.35702	11.6825	9	10
BC006965	0.0281557	0	1	0
BC013529	38.7538	47.4158	4	5
BC013712	0.537807	0.331379	3	4
BC016423	4.89714	6.05863	1	1
BC016495	17.2537	4.17873	5	5
BC017158	11.2825	14.6787	4	4
BC017612	6.6445	5.94667	5	4
BC017643	7.33408	8.81997	2	2
BC017647	6.80506	5.5624	2	2
BC018242	4.92908	5.9459	1	1
BC018473	0.271793	0.0282551	2	1
BC018507	8.05493	9.89834	6	6
BC019943	4.59952	5.44009	3	3
BC020402	2.02062	1.73094	1	1
BC020535	0.243054	0.197993	5	4
BC021614	0.173897	0.0278297	1	1
BC021767	0.187475	0.172465	2	2
BC021785	0.275054	0.140807	3	1
BC021891	0.597704	0.120561	5	2
BC022687	13.8483	2.62825	1	1
BC023829	14.8705	19.1264	2	2
BC024139	0.304755	0.110762	3	2
BC024386	0.108117	0.029032	1	1
BC024479	15.0636	22.7226	5	5
BC024659	10.222	11.6419	1	1
BC025920	0.396497	0.742796	3	2
BC026585	9.60677	3.97221	6	6
BC026590	3.59332	5.47738	1	1
BC027072	0.0539668	0	1	0
BC027231	3.07908	3.11135	4	4
BC028528	4.78565	1.23191	2	2
BC029214	7.72749	9.95457	10	11
BC029722	22.9186	26.7776	1	1
BC030307	1.26776	1.15878	8	8
BC030336	10.6386	15.4498	3	3
BC030476	0.0440233	0	1	0
BC030500	0.0333121	0.144871	1	1
BC030867	0.5792	0.607986	4	4
BC030870	0.158882	0.148562	2	2
BC031181	69.7216	68.586	4	4
BC031353	10.6119	19.1374	9	8
BC031361	0.982415	0.968869	1	1
BC031781	6.34771	10.3477	1	1
BC032203	8.7556	14.6024	5	6
BC033916	0	0.0673864	0	1
BC037032	0.49157	0.410459	1	1
BC037034	14.5158	12.6853	5	5
BC039771	0.0523234	0	1	0
BC046331	14.5588	10.0076	2	2
BC046404	6.63901	4.42222	5	4
BC048355	2.96659	3.20488	3	3
BC048403	1.72867	2.08923	3	3
BC048507	0.0697598	0.0460327	1	1
BC048546	0.235176	0.0417059	3	1
BC048562	0.0538307	0	1	0
BC048609	0.0902539	0.1457	1	1
BC048671	0.0643675	0	1	0
BC048943	1.35246	8.16366	1	1
BC049352	0.0629686	0.0494731	1	1
BC049715	0	0.0795419	0	1
BC049730	0.0892814	0	1	0
BC049762	0.106476	0.106984	1	1
BC051019	0.372326	0.146126	3	1
BC051142	1.06069	0.490575	6	5
BC051628	0.0736641	0.0725313	1	1
BC051665	0.0263506	0	1	0
BC052040	1.25351	1.19532	3	3
BC052688	0.305684	0.2553	1	1
BC053749	4.33657	4.64732	7	8
BC055004	0.127919	0.0468836	2	1
BC055111	0.203904	0.0772064	2	1
BC055324	0.593584	0.762119	1	1
BC055402	0.0683175	0	1	0
BC056474	44.2433	44.5913	1	1
BC057022	1.0704	1.55466	2	2
BC057079	2.15012	12.9179	1	1
BC060267	0.72423	0.523862	5	3
BC061194	0.170075	0.271387	2	3
BC061212	0.0631498	0	2	0
BC064078	0.09836	0.0842603	1	1
BC065397	1.29131	1.52885	1	1
BC066135	0.162532	0.0714017	1	1
BC067068	2.28569	3.83304	2	2
BC068157	0.215708	0.310669	1	1
BC068281	2.33697	2.68736	5	5
BC088983	5.3055	6.62873	1	1
BC089491	0.454644	1.93366	4	4
BC089597	0.0260259	0	1	0
BC090627	4.35656	1.26943	3	1
BC096441	4.74604	6.92145	2	2
BC100451	0.258606	0.374613	1	1
BC125332	0.039107	0	1	0
Bcam	86.478	46.5771	2	2
Bcan	0.631612	1.04078	5	7
Bcap29	13.3651	7.97777	3	5
Bcap31	76.4682	94.329	1	1
Bcar1	17.1006	21.3244	2	2
Bcar3	9.92502	1.90013	5	4
Bcas1	0.304838	0.451855	3	5
Bcas2	24.2607	26.8002	3	3
Bcas3	6.20144	7.02523	2	3
Bcat1	0.939853	0.292222	3	2
Bcat2	17.3452	15.4543	5	4
Bccip	21.4628	27.0209	1	1
Bcdin3d	1.50755	2.03374	1	1
Bche	5.19118	2.19903	2	2
Bckdha	35.7915	30.123	1	1
Bckdhb	19.8428	12.4728	3	2
Bckdk	14.2178	15.3327	1	1
Bcl10	11.5096	15.3234	2	2
Bcl11a	7.83358	2.67322	5	5
Bcl11b	0.0499838	0.0360764	1	1
Bcl2	11.0463	15.3648	3	3
Bcl2a1a	0.0533774	0.0495783	1	1
Bcl2a1b	0.357918	0.205098	1	1
Bcl2a1c	0.0313776	0.0319842	1	1
Bcl2a1d	0.100515	0.11858	1	1
Bcl2l1	17.7684	26.0335	3	3
Bcl2l11	1.47518	2.35176	4	4
Bcl2l12	7.19707	7.28534	3	3
Bcl2l13	9.03857	6.19437	2	2
Bcl2l14	0.0950567	0.0564644	2	1
Bcl2l15	0.331276	0.362462	4	4
Bcl2l2	36.0965	37.3591	2	2
Bcl3	2.80602	2.08332	2	2
Bcl6	3.10286	12.5876	2	2
Bcl6b	0.396238	0.630165	3	3
Bcl7a	6.03464	4.61108	4	3
Bcl7b	32.5421	32.1371	1	1
Bcl7c	12.6265	16.1368	3	3
Bcl9	10.0847	10.4422	8	11
Bcl9l	13.6249	19.3085	8	9
Bclaf1	22.5551	24.7877	8	6
Bcmo1	0.0673609	0.0265776	1	1
Bco2	0.0582971	0.0418656	1	1
Bcor	5.35282	7.49252	9	7
Bcorl1	2.78162	4.30727	4	5
Bcr	9.67097	14.4241	4	4
Bcs1l	5.29755	4.45154	2	2
Bdh1	26.441	3.83011	1	2
Bdh2	7.88695	6.08125	2	2
Bdkrb2	0.07715	0.547512	1	3
Bdnf	0.214085	1.16927	3	3
Bdp1	3.00256	3.80448	6	6
Bean1	0.475225	11.4574	3	7
Becn1	35.0746	36.2182	2	2
Begain	0.662659	1.63189	3	3
Bend3	2.40564	1.90429	2	2
Bend4	1.14928	2.58981	3	3
Bend5	10.1856	15.5408	5	5
Bend6	0.814685	0.951268	3	3
Bend7	1.08286	1.22058	5	5
Best1	0.324767	0.810759	3	3
Best2	0.141373	0.0923519	1	2
Best3	0.292186	0.0603518	2	2
Bet1	17.0948	22.0176	3	3
Bet1l	10.9129	14.0128	1	1
Bet3l	0	0.160539	0	2
Beta-s	7.23583	7.78241	1	1
Bex1	6.11513	13.2829	2	2
Bex2	11.3149	8.15708	1	1
Bex4	4.23636	8.52217	1	1
Bex6	0.0676665	0.0340044	1	1
Bfar	10.6055	12.4633	2	1
Bfsp1	0.417082	0.501308	4	2
Bfsp2	0.255432	0.0444449	2	1
Bglap	1.16887	2.03552	2	3
Bglap2	0.167198	0.912089	1	1
Bglap-rs1	0.133533	0.278063	1	1
Bgn	57.0682	63.4135	2	2
Bhlha15	0.673854	0.750601	1	1
Bhlhb9	12.1369	13.3219	2	2
Bhlhe40	12.1135	43.9843	2	2
Bhlhe41	2.29922	1.43941	2	2
Bhmt	0.302849	0.164923	3	2
Bhmt2	0.0760733	0	1	0
Bicc1	11.2444	16.9455	3	3
Bicd1	2.0779	2.04727	7	6
Bicd2	21.8864	12.8804	3	2
Bid	0.207192	0.403948	2	2
Bik	7.73948	5.19699	2	2
Bin1	16.6856	22.2126	8	8
Bin3	1.36875	1.63356	1	1
Birc2	9.35979	13.0536	5	5
Birc3	2.66485	3.40128	4	6
Birc5	2.76485	3.01978	4	3
Birc6	27.7073	36.8796	13	13
Birc7	0.0277039	0	1	0
Bivm	2.9903	11.2165	2	2
Blcap	28.4145	33.9614	2	2
Blk	0.221495	0.100685	2	2
Blm	1.25113	1.30792	8	8
Blmh	13.3077	16.4792	1	1
Blnk	0.298329	1.31227	4	5
Bloc1s1	64.0835	47.9001	3	3
Bloc1s2	11.7168	12.3771	5	5
Bloc1s3	4.26312	4.96369	3	3
Blvra	11.3877	10.9075	4	3
Blvrb	12.4948	13.9385	1	1
Blzf1	6.74465	7.73466	5	5
Bmf	11.1806	8.1913	4	4
Bmi1	13.9925	18.7395	3	4
Bmp1	35.6264	60.025	3	4
Bmp10	0.0853643	0	1	0
Bmp2	0.526023	2.25452	4	4
Bmp2k	3.04931	3.85798	4	4
Bmp3	2.67921	9.0595	2	2
Bmp4	5.38373	171.049	6	6
Bmp5	4.97583	2.69721	2	3
Bmp6	0.663853	7.88815	1	1
Bmp7	9.14152	10.4459	4	3
Bmp8a	0.0900796	0	2	0
Bmper	0.974646	0.315858	1	2
Bmpr1a	36.1748	46.9931	5	5
Bmpr1b	5.75593	0.70292	5	4
Bmpr2	14.1553	14.8355	2	2
Bms1	11.4811	15.013	6	6
Bmx	0.271158	0.0351974	2	1
Bmyc	13.7109	17.214	1	1
Bnc1	1.03311	0.238956	6	3
Bnc2	0.871442	0.626067	3	3
Bnip1	7.94625	9.09759	1	1
Bnip2	43.7101	45.6279	3	3
Bnip3	8.77284	6.82848	1	1
Bnip3l	23.4214	36.0164	2	1
Boc	12.6179	15.196	4	4
Bod1	24.8427	25.6925	1	1
Bod1l	4.88578	8.99424	5	6
Bok	7.42012	3.986	3	3
Bola1	4.13793	5.01733	1	2
Bola2	16.1177	14.0329	1	1
Bola3	45.7677	23.1267	1	1
Boll	0.0260265	0	1	0
Bop1	9.48842	12.9882	1	1
Bpgm	46.5207	42.9604	6	7
Bphl	11.7257	8.51561	3	3
Bpifb1	0.632203	0.052891	2	1
Bpifb2	0.151115	0.0617233	1	1
Bpifb3	0.0636714	0.12739	1	1
Bpifb4	0.0926691	0	1	0
Bpifb5	0.0781588	0.0941406	1	2
Bpifb6	0.193482	0	1	0
Bpifb9a	0.173251	0	2	0
Bpifb9b	0.0965167	0	1	0
Bpnt1	19.5613	14.7601	4	4
Bptf	10.6156	16.9819	11	9
Braf	4.82435	6.45957	4	4
Brap	9.77893	13.7011	4	5
Brca1	0.367661	0.475291	2	2
Brca2	0.871747	0.998331	3	4
Brcc3	9.25793	8.55639	3	4
Brd1	18.6187	23.384	7	5
Brd2	45.785	65.9341	6	6
Brd3	15.7213	22.0023	4	4
Brd4	15.9498	22.4295	5	6
Brd7	14.0762	13.1587	3	3
Brd8	13.2875	14.7898	2	2
Brd9	18.2214	23.0886	5	5
Brdt	1.34243	1.57449	8	6
Bre	16.2106	15.1498	5	4
Brf1	15.2049	17.0798	7	7
Brf2	9.02513	8.38415	1	1
Bri3	40.3994	33.6472	1	2
Bri3bp	9.87913	6.65929	2	2
Brip1	0.368922	0.430201	1	1
Brix1	10.4994	13.6259	2	2
Brms1	4.89442	6.52319	1	1
Brms1l	10.089	12.7126	3	2
Brp44	73.0893	29.4842	1	1
Brp44l	68.6411	32.8144	1	1
Brpf1	5.60092	7.49009	7	7
Brpf3	10.5791	17.1352	7	7
Brsk1	24.5478	14.5521	4	4
Brsk2	2.37634	0.776996	9	9
Brwd1	18.8188	22.894	11	11
Brwd3	1.42341	1.74326	2	3
Bscl2	16.3318	16.9467	4	4
Bsdc1	14.2815	19.7027	2	2
Bsg	182.692	160.512	3	3
Bsn	0.256401	0.153643	4	3
Bsnd	0.159805	0.0462462	2	1
Bspry	0.354234	0.473815	3	3
Bst1	0.472526	0.0333579	3	1
Bst2	17.9771	17.8521	1	1
Bsx	0.103797	0.0676046	2	2
Btaf1	7.19547	7.82649	7	7
Btbd1	34.0145	31.7771	2	2
Btbd10	10.8307	13.3813	6	6
Btbd11	1.24284	3.70647	6	7
Btbd16	0.151034	0	3	0
Btbd17	0	0.0374169	0	1
Btbd19	1.79831	6.04675	10	12
Btbd2	22.4893	27.743	5	5
Btbd3	31.2651	20.8339	2	2
Btbd6	7.65522	7.63518	2	2
Btbd7	16.0538	22.5847	5	8
Btbd9	6.85721	9.03994	6	5
Btc	0.564539	1.23563	3	3
Btd	20.1065	26.9723	2	1
Btf3	119.511	141.521	2	2
Btf3l4	22.0441	24.37	4	4
Btg1	107.226	140.726	3	3
Btg2	29.2056	29.7517	2	2
Btg3	23.9986	22.3189	2	2
Btg4	0.0825489	0.0291398	1	1
Btk	0	0.0902716	0	2
Btla	0.0588079	0	1	0
Btn1a1	0.075727	0.0344503	2	1
Btn2a2	0.0400633	0.032727	1	1
Btn3a3	0.0377051	0	1	0
Btnl2	0.368958	0.0347218	3	1
Btnl3	0	0.0334189	0	1
Btnl5	0	0.13025	0	2
Btnl6	0.167687	0.0415453	3	1
Btnl9	0	0.0436983	0	1
Btrc	9.74566	20.4605	6	9
Bub1	1.52683	1.98014	6	7
Bub1b	2.1059	2.47173	5	5
Bub3	24.7431	30.1388	3	3
Bud13	3.24553	3.87213	1	1
Bud31	27.6105	32.0213	2	2
Bves	2.98183	8.03669	3	4
Bysl	7.69721	6.80087	1	1
Bzrap1	0.609495	0.471357	7	7
Bzw1	40.4266	53.5191	2	2
Bzw2	19.7426	18.4887	2	3
C030006K11Rik	9.89382	8.50946	2	2
C030016D13Rik	0.159265	0.145121	1	1
C030019I05Rik	0.0438783	0	1	0
C030023E24Rik	0.294257	0.293187	1	1
C030030A07Rik	0.0298419	0.324193	1	1
C030034I22Rik	1.28958	1.40332	1	1
C030037D09Rik	5.36367	1.22277	5	4
C030039L03Rik	0.403022	0.628187	2	2
C030044B11Rik	33.4032	11.955	1	1
C030046E11Rik	6.62993	9.64062	3	3
C030046I01Rik	46.5157	50.8181	1	1
C030048B08Rik	2.89347	3.59989	1	1
C130022K22Rik	5.85504	7.8861	2	2
C130026I21Rik	0.159571	0.0713371	1	1
C130026L21Rik	2.65715	0.475251	7	5
C130036L24Rik	0.340781	0.399529	1	1
C130039O16Rik	4.07189	6.41903	3	3
C130050O18Rik	0.444251	0.0453627	1	1
C130060K24Rik	0.184502	0.0598566	1	1
C130071C03Rik	0.274224	0.159248	2	2
C130074G19Rik	0.843648	0.290963	1	1
C130080G10Rik	0.0320195	0	1	0
C130083M11Rik	0.0355348	0.153589	1	1
C1d	20.1699	41.9173	5	5
C1galt1	5.47912	25.4098	3	3
C1galt1c1	9.18274	14.0152	1	1
C1qa	5.55577	1.56959	1	1
C1qb	5.73744	1.96884	2	2
C1qbp	42.5809	27.275	1	1
C1qc	5.03349	1.51979	1	2
C1ql1	2.9703	7.51521	5	4
C1ql2	0.0265491	0.0253725	1	1
C1ql3	0.493927	0.626868	1	1
C1ql4	0.141596	0.0361439	1	1
C1qtnf1	15.236	14.57	5	4
C1qtnf2	17.8477	45.6154	2	1
C1qtnf3	2.73652	9.50272	2	2
C1qtnf4	2.16189	2.45779	1	1
C1qtnf5	60.3191	11.2813	3	4
C1qtnf6	19.8116	37.7722	3	3
C1qtnf7	2.57708	7.26274	4	6
C1qtnf9	0.968778	0.351604	2	2
C1ra	4.77086	10.3856	2	2
C1rb	0.800446	1.62242	1	1
C1rl	1.25081	2.81878	2	1
C1s	11.7272	34.7138	3	3
C2	2.46579	0.914957	1	1
C230004F18Rik	0.604754	0.346459	3	3
C230035I16Rik	6.62651	4.69383	8	7
C230052I12Rik	1.07914	1.36837	1	1
C230079O03	0.0469409	0	1	0
C230081A13Rik	3.26799	7.31767	4	6
C230091D08Rik	0.711808	1.04154	2	2
C230096C10Rik	12.6322	17.4509	4	3
C2cd2	3.24346	6.1098	3	3
C2cd2l	9.46612	10.1361	9	8
C2cd3	6.85004	8.99025	3	4
C2cd4a	0.0899823	0	1	0
C2cd4c	0	0.0828264	0	1
C2cd4d	0.0558616	0.227577	1	1
C3	33.8215	19.5435	4	4
C330005M16Rik	0.097474	0.0950711	2	2
C330006K01Rik	4.36471	4.53285	8	7
C330007P06Rik	13.4284	14.7291	2	2
C330018D20Rik	2.99297	2.07799	3	2
C330019G07Rik	4.7212	5.90408	6	7
C330021F23Rik	13.532	11.9347	1	1
C330024D21Rik	0.0335827	0	1	0
C330027C09Rik	2.24815	3.35961	4	4
C330046G13Rik	0.0466174	0	1	0
C3ar1	0	0.0397233	0	1
C430048L16Rik	4.44048	6.96161	2	2
C430049B03Rik	4.77713	0.587689	5	3
C4a	0.449035	0.586059	4	5
C4b	2.75963	2.16597	4	4
C4bp-ps1	0.368438	0.395129	4	3
C530005A16Rik	0.527926	0.563294	1	1
C530008M17Rik	3.22126	1.79311	7	8
C530028O21Rik	1.02502	2.57105	3	4
C5ar1	0.267877	0.336446	1	2
C630004H02Rik	3.29302	2.51448	3	4
C630020P19Rik	0.0261046	0	1	0
C630043F03Rik	5.83368	2.25011	1	1
C77080	11.8926	7.72031	1	1
C77370	0.133584	0.082143	2	2
C78339	14.5828	17.3363	2	2
C80913	14.0959	16.8659	6	5
C85492	8.68094	9.67462	2	2
C86187	0.0791269	0.0677448	1	1
C86695	0.106665	0.0278	1	1
C87414	0.475845	0.0832233	2	2
C87436	5.93508	7.51769	4	4
C8a	0.133265	0	2	0
C8b	0.100242	0	2	0
C8g	0.420456	0.806453	2	4
C920006O11Rik	1.25143	2.30834	7	7
C920009B18Rik	0.0492516	0	1	0
C920021L13Rik	1.57583	0.710418	3	3
Cab39	35.3646	27.6186	3	2
Cab39l	12.7603	8.71573	2	2
Cabin1	25.7859	26.5468	6	5
Cables1	0.80805	0.47465	6	3
Cables2	10.9289	12.3671	6	7
Cabp1	0.69881	0.508534	3	4
Cabp2	0.167951	0.0357344	1	1
Cabp4	0.164449	0.122082	1	1
Cabp5	0.153186	0.0261159	2	1
Cabp7	0.087025	0.260776	1	1
Cabyr	2.51931	1.36277	2	2
Cachd1	4.20605	6.82041	2	2
Cacna1a	16.5741	3.66179	12	11
Cacna1b	1.54156	0.910111	10	9
Cacna1c	13.1326	10.9734	15	15
Cacna1d	17.7212	69.5111	9	8
Cacna1e	4.5726	1.18969	12	10
Cacna1f	0.14065	0.0610271	1	1
Cacna1g	1.60488	23.0015	10	9
Cacna1h	110.079	6.88894	7	7
Cacna1i	0.189718	0.0698611	1	1
Cacna2d1	25.5133	30.4129	11	11
Cacna2d2	1.36153	3.46713	6	6
Cacna2d3	1.14381	0.272346	3	3
Cacna2d4	0.121998	0.0399129	2	1
Cacnb1	12.2266	11.2732	8	9
Cacnb2	8.41761	4.84403	3	4
Cacnb3	46.5483	59.4153	2	2
Cacnb4	7.61431	4.1944	7	7
Cacng1	0.23423	0.0695177	1	1
Cacng2	0.0454785	0	1	0
Cacng3	0.0408363	0.0265836	1	1
Cacng4	2.54485	0.651064	2	1
Cacng5	0.249242	0.130887	2	2
Cacng6	0.742913	0.841824	2	2
Cacng7	49.4135	51.3657	3	3
Cacng8	8.06677	0.0470267	3	1
Cacybp	26.5256	30.1319	3	2
Cad	4.9997	5.19932	3	2
Cadm1	11.6828	20.1321	5	5
Cadm2	0.148032	7.22647	3	5
Cadm3	2.72104	2.67145	4	3
Cadm4	4.91395	6.98869	1	1
Cadps	2.06726	3.08715	7	7
Cadps2	0.689179	1.69947	5	7
Cage1	0.203582	0.0673964	3	1
Calb1	0.0864683	0.0737449	1	1
Calb2	5.64719	10.2789	1	1
Calca	0.411137	0.117051	2	2
Calcb	2.80432	2.349	4	3
Calcoco1	29.7457	35.1088	1	1
Calcoco2	0.0969742	0.0337864	1	1
Calcrl	1.14705	9.07554	3	4
Cald1	265.874	136.762	5	5
Calhm1	0	0.0688372	0	1
Calhm2	1.3386	1.53185	1	1
Calm1	157.862	191.709	5	6
Calm2	307.922	367.366	1	1
Calm3	169.648	154.596	2	3
Calm4	0.0491813	0	1	0
Calml3	0.217851	0.107387	1	1
Calml4	3.01863	1.39398	5	5
Caln1	0.221584	0.0453559	3	1
Calr	207.747	291.988	2	1
Calr3	0.292635	0.32914	2	2
Calr4	0	0.0499783	0	1
Calu	133.054	194.517	3	2
Caly	1.58522	0.987577	4	2
Camk1	30.8195	35.8221	1	1
Camk1d	0.178381	8.46521	3	5
Camk1g	1.9312	0.234269	6	3
Camk2a	3.81734	8.20587	8	8
Camk2b	3.41767	3.95653	7	7
Camk2d	11.0676	12.5203	5	5
Camk2g	12.9115	13.9523	5	5
Camk2n1	47.5159	44.1356	4	5
Camk2n2	1.57742	1.84434	1	1
Camk4	0.178739	0.515004	1	1
Camkk1	4.77058	7.29276	6	5
Camkk2	6.07402	9.01877	4	4
Camkv	0.248826	0.280608	3	4
Caml	17.5003	18.4669	4	4
Camp	0.358571	0.0801916	2	1
Camsap1	5.88302	6.76377	8	9
Camsap1l1	10.783	16.5209	5	7
Camta1	19.6951	15.2075	9	7
Camta2	26.4565	25.1934	3	3
Cand1	19.556	23.5128	6	7
Cand2	5.41703	6.90968	1	1
Cant1	21.7598	28.4327	7	7
Canx	106.227	106.779	7	8
Cap1	67.8121	76.1202	3	3
Cap2	8.86271	3.89015	4	4
Capg	4.59866	3.17841	2	2
Capn1	15.5222	23.6334	2	2
Capn10	6.30371	6.0071	4	4
Capn11	0.685159	0.448994	7	7
Capn12	0.149971	0.21362	1	1
Capn13	0.0259419	0	1	0
Capn2	42.9827	66.7935	3	3
Capn3	0.239566	0.512871	4	4
Capn5	2.44201	5.6833	2	2
Capn6	1.47867	2.33676	1	1
Capn7	10.3146	13.5524	4	4
Capn8	0.457524	0.157972	4	3
Capn9	0.652088	0.481264	5	6
Capns1	229.681	258.919	5	5
Caprin1	51.1927	65.79	12	12
Caprin2	3.80603	4.86218	5	6
Caps2	0.63346	0.544302	5	5
Capsl	0.0757101	0.0386248	1	1
Capza1	31.825	39.0114	4	4
Capza2	51.5795	67.4438	3	3
Capzb	136.853	171.916	3	3
Car1	0.860271	7.56604	1	1
Car10	0.0278501	0.0947183	1	1
Car11	11.2702	19.249	6	6
Car12	0.877418	0.903647	5	3
Car13	0.770122	0.66065	2	2
Car14	2.92797	1.46464	2	2
Car15	2.81349	2.38344	2	4
Car2	254.971	14.6114	3	3
Car3	2.39436	1.02153	3	3
Car4	0.279441	0.21716	3	2
Car5a	0.30691	1.54833	3	5
Car5b	1.35917	0.995532	2	2
Car6	0.291542	0.109676	1	2
Car7	0.392797	0.449932	3	3
Car8	5.92216	5.17755	3	3
Car9	0.403403	0.769402	1	1
Card10	2.06595	2.05292	2	3
Card11	4.14569	0.442138	6	5
Card14	0.0702171	0.123047	1	1
Card6	3.08699	4.78621	3	4
Card9	2.61236	1.89016	2	2
Carf	2.68611	2.89784	5	5
Carhsp1	0.758585	0.948208	1	1
Carkd	19.8692	21.1904	2	2
Carm1	19.725	20.3937	2	2
Carns1	1.58085	1.39669	8	6
Cars	7.98543	14.4713	8	9
Cars2	11.394	9.51193	9	9
Cartpt	6.13721	3.0787	2	2
Casc1	0.375297	0.169537	3	2
Casc3	15.5937	18.4628	1	1
Casc4	18.0937	30.1511	4	5
Casc5	0.71239	1.24552	3	3
Casd1	15.537	16.5393	1	1
Cask	5.85234	21.8368	7	7
Caskin1	8.1898	3.10909	2	2
Caskin2	15.2654	9.05566	2	2
Casp1	0.279909	0.162164	2	2
Casp12	2.50865	14.422	6	5
Casp14	0.177763	0.130376	1	2
Casp2	8.59279	13.734	3	3
Casp3	9.0213	17.2895	3	3
Casp4	0.263395	6.1522	3	7
Casp6	8.08049	6.94498	3	3
Casp7	4.27151	6.24167	1	1
Casp8	4.76417	4.20473	4	4
Casp8ap2	2.4328	3.40224	5	3
Casp9	3.40663	5.17093	2	2
Casq1	1.21698	0.596703	3	3
Casq2	2.91212	0.266442	1	1
Casr	0.130999	0.186628	2	2
Cass4	0	0.044907	0	1
Cast	16.0222	19.9874	5	5
Casz1	2.33879	1.62451	4	3
Cat	23.1239	18.9874	2	2
Catsper1	0	0.0489966	0	1
Catsper2	0.94638	0.955204	4	4
Catsper3	0.176074	0.133119	1	2
Catsper4	0	0.0700693	0	1
Catsperg1	1.63554	1.05477	15	16
Catsperg2	0.682299	0.414672	4	5
Cav1	654.045	614.144	3	3
[truncated: 16,450 more rows]
