# Supplementary material for: Transcriptome of interstitial cells of Cajal reveals unique and selective gene signatures
Source: PLoS One. 2017 Apr 20;12(4):e0176031. doi: 10.1371/journal.pone.0176031 (PMC5398589; doi:10.1371/journal.pone.0176031)
Supplement: S4 Table — (XLSX) [file pone.0176031.s013.xlsx]

## Sheet: jejunum
S4 Table. A list of ion channels and transporters expressed in jejunal and colonic ICC.
Gene		Function		Expression (FPKM)		Variant
Symbol	Full name	Activity	Ion	JICC	CICC	JICC	CICC
Abcc8	ATP-binding cassette, sub-family C (CFTR/MRP), member 8	Channel	Potassium	38.1876	2.0791	11	10
Abcc9	ATP-binding cassette, sub-family C (CFTR/MRP), member 9	Channel	Potassium	52.9678	23.4672	7	7
Abp1	amiloride binding protein 1	Channel	Cation	0.147641	0.299257	1	3
Accn1	amiloride-sensitive cation channel 1, neuronal (degenerin)	Channel	Cation, sodium	1.61704	1.68188	4	4
Accn2	amiloride-sensitive cation channel 2, neuronal	Channel	Cation, sodium	0.528601	0.344734	1	1
Accn3	amiloride-sensitive cation channel 3	Channel	Cation, sodium	0.0843658	0.0656893	2	1
Accn4	amiloride-sensitive cation channel 4, pituitary	Channel	Sodium	0.397275	0.513059	3	3
Ano1	anoctamin 1, calcium activated chloride channel	Channel	Chloride	702.721	1068.03	10	10
Ano10	anoctamin 10	Channel	Chloride	34.6884	25.2862	2	2
Ano2	anoctamin 2	Channel	Chloride	0.848345	0.533204	5	4
Ano3	anoctamin 3	Channel	Chloride	0.308771	1.59654	4	4
Ano5	anoctamin 5	Channel	Chloride	0.177388	0.386082	4	5
Ano6	anoctamin 6	Channel	Cation, chloride	26.2863	27.5314	4	4
Ano7	anoctamin 7	Channel	Chloride	0.200541	0.115407	2	2
Ano8	anoctamin 8	Channel	Chloride	18.9496	12.2844	3	3
Ano9	anoctamin 9	Channel	Chloride	0.345791	0.119093	5	3
Aoc3	amine oxidase, copper containing 3	Channel	Cation, calcium	46.7523	31.843	2	2
Aqp1	aquaporin 1	Channel	Potassium, water	7.02987	2.86687	3	2
Best1	bestrophin 1	Channel	Chloride	0.324767	0.810759	3	3
Best2	bestrophin 2	Channel	Chloride	0.141373	0.0923519	1	2
Best3	bestrophin 3	Channel	Chloride	0.292186	0.0603518	2	2
Cacna1a	calcium channel, voltage-dependent, P/Q type, alpha 1A subunit	Channel	Calcium	16.5741	3.66179	12	11
Cacna1b	calcium channel, voltage-dependent, N type, alpha 1B subunit	Channel	Calcium	1.54156	0.910111	10	9
Cacna1c	calcium channel, voltage-dependent, L type, alpha 1C subunit	Channel	Calcium	13.1326	10.9734	15	15
Cacna1d	calcium channel, voltage-dependent, L type, alpha 1D subunit	Channel	Calcium	17.7212	69.5111	9	8
Cacna1e	calcium channel, voltage-dependent, R type, alpha 1E subunit	Channel	Calcium	4.5726	1.18969	12	10
Cacna1f	calcium channel, voltage-dependent, alpha 1F subunit	Channel	Calcium	0.14065	0.0610271	1	1
Cacna1g	calcium channel, voltage-dependent, T type, alpha 1G subunit	Channel	Calcium	1.60488	23.0015	10	9
Cacna1h	calcium channel, voltage-dependent, T type, alpha 1H subunit	Channel	Calcium	110.079	6.88894	7	7
Cacna1i	calcium channel, voltage-dependent, alpha 1I subunit	Channel	Calcium	0.189718	0.0698611	1	1
Cacna2d1	calcium channel, voltage-dependent, alpha2/delta subunit 1	Channel	Calcium	25.5133	30.4129	11	11
Cacna2d2	calcium channel, voltage-dependent, alpha2/delta subunit 2	Channel	Calcium	1.36153	3.46713	6	6
Cacna2d3	calcium channel, voltage-dependent, alpha2/delta subunit 3	Channel	Calcium	1.14381	0.272346	3	3
Cacna2d4	calcium channel, voltage-dependent, alpha2/delta subunit 4	Channel	Calcium	0.121998	0.0399129	2	1
Cacnb1	calcium channel, voltage-dependent, beta 1 subunit	Channel	Calcium	12.2266	11.2732	8	9
Cacnb2	calcium channel, voltage-dependent, beta 2 subunit	Channel	Calcium	8.41761	4.84403	3	4
Cacnb3	calcium channel, voltage-dependent, beta 3 subunit	Channel	Calcium	46.5483	59.4153	2	2
Cacnb4	calcium channel, voltage-dependent, beta 4 subunit	Channel	Calcium	7.61431	4.1944	7	7
Cacng1	calcium channel, voltage-dependent, gamma subunit 1	Channel	Calcium	0.23423	0.0695177	1	1
Cacng2	calcium channel, voltage-dependent, gamma subunit 2	Channel	Calcium	0.0454785	0	1	0
Cacng3	calcium channel, voltage-dependent, gamma subunit 3	Channel	Calcium	0.0408363	0.0265836	1	1
Cacng4	calcium channel, voltage-dependent, gamma subunit 4	Channel	Calcium	2.54485	0.651064	2	1
Cacng5	calcium channel, voltage-dependent, gamma subunit 5	Channel	Calcium	0.249242	0.130887	2	2
Cacng6	calcium channel, voltage-dependent, gamma subunit 6	Channel	Calcium	0.742913	0.841824	2	2
Cacng7	calcium channel, voltage-dependent, gamma subunit 7	Channel	Calcium	49.4135	51.3657	3	3
Cacng8	calcium channel, voltage-dependent, gamma subunit 8	Channel	Calcium	8.06677	0.0470267	3	1
Catsper1	cation channel, sperm associated 1	Channel	Calcium	0	0.0489966	0	1
Catsper2	cation channel, sperm associated 2	Channel	Calcium	0.94638	0.955204	4	4
Catsper3	cation channel, sperm associated 3	Channel	Cation, calcium	0.176074	0.133119	1	2
Catsper4	cation channel, sperm associated 4	Channel	Cation, calcium	0	0.0700693	0	1
Cftr	cystic fibrosis transmembrane conductance regulator	Channel	Chloride	0.0831476	0.231729	2	2
Chrm5	cholinergic receptor, muscarinic 5	Channel	Chloride	0.0435579	0.0434243	1	1
Chrna1	cholinergic receptor, nicotinic, alpha polypeptide 1 (muscle)	Channel	Cation	0.450769	0.319084	5	4
Chrna2	cholinergic receptor, nicotinic, alpha polypeptide 2 (neuronal)	Channel	Cation	0.271593	0.132193	1	1
Chrna3	cholinergic receptor, nicotinic, alpha polypeptide 3	Channel	Cation	3.40107	2.8786	3	3
Chrna4	cholinergic receptor, nicotinic, alpha polypeptide 4	Channel	Cation	2.17299	0.493246	4	2
Chrna5	cholinergic receptor, nicotinic, alpha polypeptide 5	Channel	Cation	0.411859	0.473905	2	2
Chrna6	cholinergic receptor, nicotinic, alpha polypeptide 6	Channel	Cation	0.292923	17.1694	3	5
Chrna7	cholinergic receptor, nicotinic, alpha polypeptide 7	Channel	Cation	0.523427	2.27394	2	2
Chrnb1	cholinergic receptor, nicotinic, beta polypeptide 1 (muscle)	Channel	Cation	8.65478	105.059	5	4
Chrnb2	cholinergic receptor, nicotinic, beta polypeptide 2 (neuronal)	Channel	Cation	0.604271	0.625557	1	2
Chrnb3	cholinergic receptor, nicotinic, beta 3 (neuronal)	Channel	Cation	0.192571	0.30738	3	3
Chrnb4	cholinergic receptor, nicotinic, beta 4 (neuronal)	Channel	Cation	1.54777	1.2727	1	2
Chrnd	cholinergic receptor, nicotinic, delta polypeptide	Channel	Cation	0.0587926	0	1	0
Chrne	cholinergic receptor, nicotinic, epsilon polypeptide	Channel	Cation	0.162011	0.0509252	2	1
Chrng	cholinergic receptor, nicotinic, gamma polypeptide	Channel	Cation	0.136212	0.0404676	1	1
Clca1	chloride channel calcium activated 1	Channel	Chloride	0.122791	0.342976	2	4
Clca3	chloride channel calcium activated 3	Channel	Chloride	0.300794	0.753769	3	3
Clca5	chloride channel calcium activated 5	Channel	Chloride	0.311612	0	4	0
Clcc1	chloride channel CLIC-like 1	Channel	Chloride	15.1081	16.8769	3	3
Clcn1	chloride channel 1	Channel	Chloride	0.106061	0.0302235	1	1
Clcn2	chloride channel 2	Channel	Chloride	6.50142	8.05952	3	3
Clcn3	chloride channel 3	Channel	Chloride	3.88963	4.86076	6	6
Clcnka	chloride channel Ka	Channel	Chloride	0.997566	0.194721	4	3
Clic1	chloride intracellular channel 1	Channel	Chloride	83.245	81.795	3	6
Clic3	chloride intracellular channel 3	Channel	Chloride	0.558217	0.204469	1	1
Clic4	chloride intracellular channel 4 (mitochondrial)	Channel	Chloride	34.8918	110.547	2	2
Clic5	chloride intracellular channel 5	Channel	Chloride	2.64703	1.62502	1	1
Clic6	chloride intracellular channel 6	Channel	Chloride	0.0339762	0.0367929	1	1
Cnga1	cyclic nucleotide gated channel alpha 1	Channel	Cation	0.0465095	0	1	0
Cnga2	cyclic nucleotide gated channel alpha 2	Channel	Cation, potassium	0	0.161118	0	1
Cnga3	cyclic nucleotide gated channel alpha 3	Channel	Cation	0.32792	0.380451	4	4
Cnga4	cyclic nucleotide gated channel alpha 4	Channel	Cation	0.0986288	0.0697454	1	1
Cngb1	cyclic nucleotide gated channel beta 1	Channel	Cation	0.833054	0.472584	8	6
Cybb	cytochrome b-245, beta polypeptid	Channel	Ion	0.277953	0.104722	2	2
Fxyd1	FXYD domain-containing ion transport regulator 1	Channel	Chloride	104.345	102.152	4	4
Fxyd2	FXYD domain-containing ion transport regulator 2	Channel	Sodium, potassium	1.68088	1.27509	3	4
Fxyd3	FXYD domain-containing ion transport regulator 3	Channel	Chloride	0.985782	0.704991	1	1
Fxyd4	FXYD domain-containing ion transport regulator 4	Channel	Potassium	0.0751318	0.201598	1	2
Fxyd5	FXYD domain-containing ion transport regulator 5	Channel	Ion	2.99949	12.41	7	5
Fxyd6	FXYD domain-containing ion transport regulator 6	Channel	Ion	68.543	65.0439	3	3
Fxyd7	FXYD domain-containing ion transport regulator 7	Channel	Ion	4.19114	3.0177	1	1
Gabra1	gamma-aminobutyric acid (GABA) A receptor, subunit alpha 1	Channel	Chloride	0.0596282	0.0279694	1	1
Gabra2	gamma-aminobutyric acid (GABA) A receptor, subunit alpha 2	Channel	Chloride	0.0693141	0	1	0
Gabra3	gamma-aminobutyric acid (GABA) A receptor, subunit alpha 3	Channel	Chloride	0.148288	1.23046	2	3
Gabra4	gamma-aminobutyric acid (GABA) A receptor, subunit alpha 4	Channel	Chloride	0	0.110534	0	1
Gabra5	gamma-aminobutyric acid (GABA) A receptor, subunit alpha 5	Channel	Chloride	0.0397706	0	1	0
Gabrb1	gamma-aminobutyric acid (GABA) A receptor, subunit beta 1	Channel	Chloride, anion	0.151904	0.0854013	1	2
Gabrb2	gamma-aminobutyric acid (GABA) A receptor, subunit beta 2	Channel	Chloride	0	0.0455408	0	1
Gabrb3	gamma-aminobutyric acid (GABA) A receptor, subunit beta 3	Channel	Chloride	0.492201	0.61548	3	2
Gabrd	gamma-aminobutyric acid (GABA) A receptor, subunit delta	Channel	Chloride	0.160594	0.0612759	2	1
Gabre	gamma-aminobutyric acid (GABA) A receptor, subunit epsilon	Channel	Ion	3.45431	2.76822	3	3
Gabrg2	gamma-aminobutyric acid (GABA) A receptor, subunit gamma 2	Channel	Chloride	0.0572673	0.14177	1	1
Gabrg3	gamma-aminobutyric acid (GABA) A receptor, subunit gamma 3	Channel	Chloride	0.162523	0.223697	2	2
Gabrp	gamma-aminobutyric acid (GABA) A receptor, pi	Channel	Chloride	0.035837	0	1	0
Gabrq	gamma-aminobutyric acid (GABA) A receptor, subunit theta	Channel	Chloride	0.0439335	0.163691	1	1
Gabrr1	gamma-aminobutyric acid (GABA) C receptor, subunit rho 1	Channel	Chloride	0.139874	0.031652	2	1
Gabrr2	gamma-aminobutyric acid (GABA) C receptor, subunit rho 2	Channel	Chloride	0.0448468	0.158352	1	1
Gabrr3	gamma-aminobutyric acid (GABA) receptor, rho 3	Channel	Ion	0.0999487	0	2	0
Gas6	growth arrest specific 6	Channel	Calcium	60.04	42.6882	3	3
Gjc1	gap junction protein, gamma 1	Channel	Ion	44.991	51.7966	8	8
Glra1	glycine receptor, alpha 1 subunit	Channel	Chloride	0.124855	0.0295328	1	1
Glra2	glycine receptor, alpha 2 subunit	Channel	Chloride	0	0.0405186	0	1
Glrb	glycine receptor, beta subunit	Channel	Chloride	0.996354	6.77945	2	5
Gpm6a	glycoprotein m6a	Channel	Calcium	3.82521	2.74201	3	2
Gpr89	G protein-coupled receptor 89	Channel	Ion	2.87696	2.94156	3	3
Gria1	glutamate receptor, ionotropic, AMPA1 (alpha 1)	Channel	Ion	16.896	0.521459	3	2
Gria2	glutamate receptor, ionotropic, AMPA2 (alpha 2)	Channel	Ion	0.691026	0.732774	8	8
Gria3	glutamate receptor, ionotropic, AMPA3 (alpha 3)	Channel	Ion	0.836834	2.17427	8	9
Gria4	glutamate receptor, ionotropic, AMPA4 (alpha 4)	Channel	Ion	0.343361	0.534657	3	4
Grik1	glutamate receptor, ionotropic, kainate 1	Channel	Ion	0.598544	0.508829	4	4
Grik2	glutamate receptor, ionotropic, kainate 2 (beta 2)	Channel	Ion	0.522472	0.575926	5	6
Grik3	glutamate receptor, ionotropic, kainate 3	Channel	Ion	0.333174	0.463464	3	3
Grik4	glutamate receptor, ionotropic, kainate 4	Channel	Ion	7.23099	0.920934	6	7
Grik5	glutamate receptor, ionotropic, kainate 5 (gamma 2)	Channel	Ion	15.9568	23.8236	3	3
Grin3a	glutamate receptor, ionotropic, NMDA3A	Channel	Calcium	0.339846	0.442176	4	3
Grm7	glutamate receptor, metabotropic 7	Channel	Calcium	0.66691	0.690748	3	4
Hcn1	hyperpolarization-activated, cyclic nucleotide-gated K+ 1	Channel	Potassium, sodium	0.054919	0.0703158	1	1
Hcn2	hyperpolarization-activated, cyclic nucleotide-gated K+ 2	Channel	Potassium, sodium	3.53092	0.89858	3	3
Hcn3	hyperpolarization-activated, cyclic nucleotide-gated K+ 3	Channel	Potassium, sodium	1.85643	1.82461	6	9
Hcn4	hyperpolarization-activated, cyclic nucleotide-gated K+ 4	Channel	Cation	39.1337	0.0905111	3	2
Hpn	hepsin	Channel	Potassium	0.353752	0.117153	3	2
Htr2b	5-hydroxytryptamine (serotonin) receptor 2B	Channel	Calcium	2.94565	44.8688	2	2
Htr3a	5-hydroxytryptamine (serotonin) receptor 3A	Channel	Cation, potassium	5.27579	3.73993	4	5
Htr3b	5-hydroxytryptamine (serotonin) receptor 3B	Channel	Cation	1.02883	0.398511	5	5
Hvcn1	hydrogen voltage-gated channel 1	Channel	Hydrogen	3.855	21.3225	4	3
Il1rapl1	interleukin 1 receptor accessory protein-like 1	Channel	Calcium	0.0857567	0.0510271	1	1
Itgav	integrin alpha V	Channel	Calcium	36.6603	36.6598	5	4
Itpr1	inositol 1,4,5-trisphosphate receptor 1	Channel	Calcium	25.3886	52.19	4	4
Itpr2	inositol 1,4,5-trisphosphate receptor 2	Channel	Calcium	0.639319	1.43172	4	6
Itpr3	inositol 1,4,5-trisphosphate receptor 3	Channel	Calcium	2.75327	2.11226	7	6
Jph2	junctophilin 2	Channel	Calcium	21.6025	13.8854	4	5
Jph3	junctophilin 3	Channel	Calcium	0.915998	0.560839	1	1
Kcna1	potassium voltage-gated channel, shaker-related subfamily, member 1	Channel	Potassium	0.41271	0.117143	1	1
Kcna10	potassium voltage-gated channel, shaker-related subfamily, member 10	Channel	Potassium	0.141993	0.101184	1	1
Kcna2	potassium voltage-gated channel, shaker-related subfamily, member 2	Channel	Potassium	1.64539	0.557781	5	4
Kcna4	potassium voltage-gated channel, shaker-related subfamily, member 4	Channel	Potassium	0.237801	0.438065	2	1
Kcna5	potassium voltage-gated channel, shaker-related subfamily, member 5	Channel	Potassium	2.04427	2.29591	1	1
Kcna6	potassium voltage-gated channel, shaker-related subfamily, member 6	Channel	Potassium	1.07231	0.836383	3	2
Kcna7	potassium voltage-gated channel, shaker-related subfamily, member 7	Channel	Potassium	0.0587689	0	1	0
Kcnab1	potassium voltage-gated channel, shaker-related subfamily, beta member 1	Channel	Potassium	1.21518	0.900239	2	3
Kcnab2	potassium voltage-gated channel, shaker-related subfamily, beta member 2	Channel	Potassium	3.95591	2.81947	5	5
Kcnab3	potassium voltage-gated channel, shaker-related subfamily, beta member 3	Channel	Potassium	4.26319	5.28777	7	6
Kcnb1	potassium voltage gated channel, Shab-related subfamily, member 1	Channel	Potassium	6.40931	2.59001	3	3
Kcnb2	potassium voltage gated channel, Shab-related subfamily, member 2	Channel	Potassium	0.479832	0.365473	3	2
Kcnc1	potassium voltage gated channel, Shaw-related subfamily, member 1	Channel	Potassium	0.293209	0.10578	2	2
Kcnc2	potassium voltage gated channel, Shaw-related subfamily, member 2	Channel	Potassium	0.444476	0.312673	4	3
Kcnc3	potassium voltage gated channel, Shaw-related subfamily, member 3	Channel	Potassium	0.872916	2.09509	9	12
Kcnc4	potassium voltage gated channel, Shaw-related subfamily, member 4	Channel	Potassium	0.674376	0.454693	4	5
Kcnd1	potassium voltage-gated channel, Shal-related family, member 1	Channel	Potassium	1.40294	2.65013	5	4
Kcnd2	potassium voltage-gated channel, Shal-related family, member 2	Channel	Potassium	0.594996	0.904225	4	5
Kcnd3	potassium voltage-gated channel, Shal-related family, member 3	Channel	Potassium	1.74241	0.817221	4	4
Kcne1l	potassium voltage-gated channel, Isk-related family, member 1-like, pseudogene	Channel	Potassium	0.240279	0.307909	1	1
Kcne2	potassium voltage-gated channel, Isk-related subfamily, gene 2	Channel	Potassium	0.0431384	0	1	0
Kcne3	potassium voltage-gated channel, Isk-related subfamily, gene 3	Channel	Potassium	0.13251	0.191876	3	4
Kcne4	potassium voltage-gated channel, Isk-related subfamily, gene 4	Channel	Potassium	3.10399	10.0842	1	1
Kcnf1	potassium voltage-gated channel, subfamily F, member 1	Channel	Potassium	2.05251	0.755822	1	1
Kcng1	potassium voltage-gated channel, subfamily G, member 1	Channel	Potassium	1.52629	2.54611	1	2
Kcng2	potassium voltage-gated channel, subfamily G, member 2	Channel	Potassium	0.421922	0.326472	3	1
Kcng3	potassium voltage-gated channel, subfamily G, member 3	Channel	Potassium	8.29661	0.18995	3	2
Kcng4	potassium voltage-gated channel, subfamily G, member 4	Channel	Potassium	10.1471	25.7462	3	3
Kcnh1	potassium voltage-gated channel, subfamily H (eag-related), member 1	Channel	Potassium	0.0970363	2.45674	1	5
Kcnh2	potassium voltage-gated channel, subfamily H (eag-related), member 2	Channel	Potassium	155.067	65.2331	8	10
Kcnh3	potassium voltage-gated channel, subfamily H (eag-related), member 3	Channel	Ion	0.974932	0.241405	3	3
Kcnh4	potassium voltage-gated channel, subfamily H (eag-related), member 4	Channel	Ion	0.403191	0.135494	5	3
Kcnh6	potassium voltage-gated channel, subfamily H (eag-related), member 6	Channel	Potassium	0.0784721	0.13488	2	2
Kcnh8	potassium voltage-gated channel, subfamily H (eag-related), member 8	Channel	Potassium	0.0506419	0.102943	1	2
Kcnip1	Kv channel-interacting protein 1	Channel	Potassium	1.00289	21.3918	3	4
Kcnip2	Kv channel-interacting protein 2	Channel	Potassium	9.98921	5.73402	7	5
Kcnip3	Kv channel-interacting protein 3, calsenilin	Channel	Potassium	0.731467	1.05168	4	6
Kcnip4	Kv channel-interacting protein 4	Channel	Potassium	2.84513	1.75859	3	2
Kcnj10	potassium inwardly-rectifying channel, subfamily J, member 10	Channel	Potassium	0.721571	0.715226	1	1
Kcnj11	potassium inwardly-rectifying channel, subfamily J, member 11	Channel	Potassium	4.83887	0.558756	3	2
Kcnj12	potassium inwardly-rectifying channel, subfamily J, member 12	Channel	Potassium	0.39686	0.277282	2	2
Kcnj13	potassium inwardly-rectifying channel, subfamily J, member 13	Channel	Potassium	0.129665	0.316562	1	2
Kcnj14	potassium inwardly-rectifying channel, subfamily J, member 14	Channel	Potassium	0.0407826	0.0454404	1	1
Kcnj15	potassium inwardly-rectifying channel, subfamily J, member 15	Channel	Potassium	0.123727	0.110638	1	2
Kcnj2	potassium inwardly-rectifying channel, subfamily J, member 2	Channel	Potassium	6.70436	5.17259	1	1
Kcnj3	potassium inwardly-rectifying channel, subfamily J, member 3	Channel	Potassium	0.119449	0.167534	1	1
Kcnj4	potassium inwardly-rectifying channel, subfamily J, member 4	Channel	Potassium	0	0.193644	0	1
Kcnj5	potassium inwardly-rectifying channel, subfamily J, member 5	Channel	Potassium	0.384203	6.38069	3	3
Kcnj6	potassium inwardly-rectifying channel, subfamily J, member 6	Channel	Potassium	0.132317	0.0615059	3	2
Kcnj8	potassium inwardly-rectifying channel, subfamily J, member 8	Channel	Potassium	71.4159	24.0054	5	4
Kcnj9	potassium inwardly-rectifying channel, subfamily J, member 9	Channel	Potassium	0.0774164	0.0352244	1	1
Kcnk1	potassium channel, subfamily K, member 1	Channel	Potassium	3.47304	0.433552	3	3
Kcnk10	potassium channel, subfamily K, member 10	Channel	Potassium	0.197549	0.0545693	2	1
Kcnk12	potassium channel, subfamily K, member 12	Channel	Ion	0.0528804	0.0278347	1	1
Kcnk13	potassium channel, subfamily K, member 13	Channel	Potassium	0.104344	0.0279722	1	1
Kcnk2	potassium channel, subfamily K, member 2	Channel	Potassium	0.631125	23.0347	3	5
Kcnk3	potassium channel, subfamily K, member 3	Channel	Potassium	238.513	83.2029	4	4
Kcnk4	potassium channel, subfamily K, member 4	Channel	Potassium	0.735429	0.51416	4	3
Kcnk5	potassium channel, subfamily K, member 5	Channel	Ion	0.53492	1.16658	2	2
Kcnk6	potassium channel, subfamily K, member 6	Channel	Potassium	0.291989	0.832387	3	3
Kcnk7	potassium channel, subfamily K, member 7	Channel	Potassium	0.055325	0.0567476	1	1
Kcnk9	potassium channel, subfamily K, member 9	Channel	Potassium	0.0496785	0.0854381	1	1
Kcnma1	potassium large conductance calcium-activated channel, subfamily M, alpha member 1	Channel	Potassium	2.47651	2.72397	6	8
Kcnmb1	potassium large conductance calcium-activated channel, subfamily M, beta member 1	Channel	Potassium	7.90409	10.5402	2	3
Kcnmb2	potassium large conductance calcium-activated channel, subfamily M, beta member 2	Channel	Potassium	19.4002	3.47557	4	3
Kcnmb3	potassium large conductance calcium-activated channel, subfamily M, beta member 3	Channel	Potassium	0.147051	0.107708	1	2
Kcnmb4	potassium large conductance calcium-activated channel, subfamily M, beta member 4	Channel	Potassium	2.62648	0.476433	4	2
Kcnn1	potassium intermediate/small conductance calcium-activated channel, subfamily N, member 1	Channel	Potassium	1.65473	1.4494	7	7
Kcnn2	potassium intermediate/small conductance calcium-activated channel, subfamily N, member 2	Channel	Potassium	1.03268	1.17624	4	4
Kcnn3	potassium intermediate/small conductance calcium-activated channel, subfamily N, member 3	Channel	Potassium	2.84801	5.85687	3	3
Kcnn4	potassium intermediate/small conductance calcium-activated channel, subfamily N, member 4	Channel	Potassium	0.169714	0.190564	3	3
Kcnq1	potassium voltage-gated channel, subfamily Q, member 1	Channel	Potassium	0.065191	0.13275	1	1
Kcnq2	potassium voltage-gated channel, subfamily Q, member 2	Channel	Potassium	0.738213	0.740694	10	6
Kcnq3	potassium voltage-gated channel, subfamily Q, member 3	Channel	Potassium	0.621173	0.560701	1	2
Kcnq4	potassium voltage-gated channel, subfamily Q, member 4	Channel	Potassium	6.30414	2.78224	10	8
Kcnq5	potassium voltage-gated channel, subfamily Q, member 5	Channel	Potassium	5.83114	0.558129	7	5
Kcns1	K+ voltage-gated channel, subfamily S, 1	Channel	Potassium	0.085133	1.19463	2	3
Kcns2	K+ voltage-gated channel, subfamily S, 2	Channel	Potassium	0.0372846	0.0287559	1	1
Kcns3	potassium voltage-gated channel, delayed-rectifier, subfamily S, member 3	Channel	Potassium	0.991795	0.933634	6	3
Kcnt1	potassium channel, subfamily T, member 1	Channel	Potassium	0.69736	0.369099	9	8
Kcnt2	potassium channel, subfamily T, member 2	Channel	Potassium	3.25721	3.39216	11	10
Kcnu1	potassium channel, subfamily U, member 1	Channel	Potassium	0.309429	0.0795031	5	2
Kcnv1	potassium channel, subfamily V, member 1	Channel	Potassium	0.12813	0.0480716	2	1
Kctd11	potassium channel tetramerisation domain containing 11	Channel	Ion	2.0227	3.47267	1	1
Kctd12b	potassium channel tetramerisation domain containing 12b	Channel	Ion	6.01014	14.0611	4	4
Kctd14	potassium channel tetramerisation domain containing 14	Channel	Ion	0.102928	0.672052	2	4
Kctd15	potassium channel tetramerisation domain containing 15	Channel	Ion	3.10422	2.78537	5	4
Kctd18	potassium channel tetramerisation domain containing 18	Channel	Ion	5.83378	7.07887	10	10
Kctd2	potassium channel tetramerisation domain containing 2	Channel	Ion	21.9117	17.2405	2	2
Kctd20	potassium channel tetramerisation domain containing 20	Channel	Ion	15.694	21.3307	5	5
Kctd21	potassium channel tetramerisation domain containing 21	Channel	Ion	2.46124	2.83185	2	2
Kctd6	potassium channel tetramerisation domain containing 6	Channel	Ion	5.97306	8.4596	4	5
Lrrc38	leucine rich repeat containing 38	Channel	Ion	0	0.0429833	0	1
Lrrc52	leucine rich repeat containing 52	Channel	Ion	0.0405138	0	1	0
Lrrc55	leucine rich repeat containing 55	Channel	Ion	0.263453	0.204547	2	2
Mcoln1	mucolipin 1	Channel	Cation	15.4575	14.4892	4	4
Mcoln2	mucolipin 2	Channel	Cation	0.242995	0.253683	2	4
Mtmr6	myotubularin related protein 6	Channel	Potassium	22.0626	29.5907	3	3
Nalcn	sodium leak channel, non-selective	Channel	Sodium	0.427535	0.456176	5	4
Ncs1	neuronal calcium sensor 1	Channel	Calcium	10.1886	6.74938	1	1
Nmur2	neuromedin U receptor 2	Channel	Chloride	0.344499	0.0859034	2	2
Nox1	NADPH oxidase 1	Channel	Hydrogen	0.0261515	0.0260175	1	1
Orai1	ORAI calcium release-activated calcium modulator 1	Channel	Calcium	14.0723	29.5516	2	2
P2rx1	purinergic receptor P2X, ligand-gated ion channel, 1	Channel	Cation	0.699042	0.435469	4	3
P2rx2	purinergic receptor P2X, ligand-gated ion channel, 2	Channel	Cation	2.63756	2.33511	5	5
P2rx3	purinergic receptor P2X, ligand-gated ion channel, 3	Channel	Cation	0.0539801	0.0925207	1	2
P2rx4	purinergic receptor P2X, ligand-gated ion channel, 4	Channel	Cation	18.2777	35.5434	3	3
P2rx5	purinergic receptor P2X, ligand-gated ion channel, 5	Channel	Cation	0.216344	0.274431	3	5
P2rx6	purinergic receptor P2X, ligand-gated ion channel, 6	Channel	Cation	1.47115	6.76877	1	2
P2rx7	purinergic receptor P2X, ligand-gated ion channel, 7	Channel	Cation	4.00167	7.63248	5	4
Panx1	pannexin 1	Channel	Ion	1.96439	3.49892	2	4
Panx2	pannexin 2	Channel	Ion	0.355366	0.144239	2	1
Panx3	pannexin 3	Channel	Ion	0.0448114	0	1	0
Pex5l	peroxisomal biogenesis factor 5-like	Channel	Cation	0.295705	0.268325	6	5
Pkd1	polycystic kidney disease 1 homolog	Channel	Calcium	72.35	98.2222	4	4
Pkd1l3	polycystic kidney disease 1 like 3	Channel	Ion	0.570582	0.651006	2	1
Pkd2	polycystic kidney disease 2	Channel	Calcium, potassium, sodium	74.9974	104.549	4	4
Pkd2l1	polycystic kidney disease 2-like 1	Channel	Cation, potassium, sodium	0.098442	0.0369437	1	1
Pkd2l2	polycystic kidney disease 2-like 2	Channel	Ion	0.17814	0.0920854	2	2
Pllp	plasma membrane proteolipid	Channel	Ion	2.49909	1.8818	3	2
Psen1	presenilin 1	Channel	Calcium	14.2707	24.7196	2	2
Rasa3	RAS p21 protein activator 3	Channel	Calcium	10.2515	13.1522	4	4
Rest	RE1-silencing transcription factor	Channel	Potassium	4.96651	5.62012	5	4
Ryr1	ryanodine receptor 1, skeletal muscle	Channel	Calcium	0.16835	0.671258	3	8
Ryr2	ryanodine receptor 2, cardiac	Channel	Calcium	3.09447	5.72733	9	9
Ryr3	ryanodine receptor 3	Channel	Calcium	1.32456	1.02342	6	9
Scn10a	sodium channel, voltage-gated, type X, alpha	Channel	Sodium	0.372055	0.0927865	4	2
Scn11a	sodium channel, voltage-gated, type XI, alpha	Channel	Sodium	0.630705	0.62434	5	3
Scn1a	sodium channel, voltage-gated, type I, alpha	Channel	Sodium	0.179634	0.217262	2	3
Scn1b	sodium channel, voltage-gated, type I, beta	Channel	Sodium	41.9624	13.6467	4	4
Scn2a1	sodium channel, voltage-gated, type II, alpha 1	Channel	Sodium	1.24973	1.40269	10	7
Scn2b	sodium channel, voltage-gated, type II, beta	Channel	Sodium	3.0667	3.7761	3	2
Scn3a	sodium channel, voltage-gated, type III, alpha	Channel	Sodium	0.558819	1.46871	5	7
Scn3b	sodium channel, voltage-gated, type III, beta	Channel	Sodium	0.47577	4.75899	3	5
Scn4a	sodium channel, voltage-gated, type IV, alpha	Channel	Sodium	0.571925	0.24231	3	3
Scn4b	sodium channel, type IV, beta	Channel	Sodium	0.103332	0	1	0
Scn5a	sodium channel, voltage-gated, type V, alpha	Channel	Sodium	0.616129	1.00012	4	7
Scn7a	sodium channel, voltage-gated, type VII, alpha	Channel	Sodium	3.80304	2.20889	5	5
Scn8a	sodium channel, voltage-gated, type VIII, alpha	Channel	Sodium	0.256464	0.0256409	3	1
Scn9a	sodium channel, voltage-gated, type IX, alpha	Channel	Sodium	0.232849	0.274977	1	3
Scnn1a	sodium channel, nonvoltage-gated 1 alpha	Channel	Sodium	1.19192	0.881279	3	3
Scnn1b	sodium channel, nonvoltage-gated 1 beta	Channel	Sodium	0.440642	0.070414	3	2
Scnn1g	sodium channel, nonvoltage-gated 1 gamma	Channel	Sodium	0.0468312	0	1	0
Slc24a2	solute carrier family 24 (sodium/potassium/calcium exchanger), member 2	Channel	Calcium	0.0766489	0.116784	2	2
Snap25	synaptosomal-associated protein 25	Channel	Potassium	12.4278	7.73318	7	7
Stim1	stromal interaction molecule 1	Channel	Calcium	31.5621	39.7922	5	6
Stim2	stromal interaction molecule 2	Channel	Calcium	8.5282	51.9785	7	7
Tmem37	transmembrane protein 37	Channel	Calcium	3.37944	0.5899	1	1
Tmem38a	transmembrane protein 38a	Channel	Cation, potassium	8.81019	16.3783	1	1
Tmem38b	transmembrane protein 38b	Channel	Cation, potassium	7.28993	15.3853	1	1
Tmem66	transmembrane protein 66	Channel	Calcium	65.8904	66.7238	1	1
Tomm40	translocase of outer mitochondrial membrane 40 homolog (yeast)	Channel	Anion	25.7892	18.3816	2	2
Tomm40l	translocase of outer mitochondrial membrane 40 homolog-like (yeast)	Channel	Anion	17.0795	12.2047	2	2
Tpcn1	two pore channel 1	Channel	Ion, calcium	47.7962	38.1107	2	3
Tpcn2	two pore channel 2	Channel	Ion, calcium	7.05482	9.28353	8	8
Tpte	transmembrane phosphatase with tensin homology	Channel	Ion	0.0329014	0	1	0
Trpc1	transient receptor potential cation channel, subfamily C, member 1	Channel	Calcium	24.4626	16.9992	9	10
Trpc2	transient receptor potential cation channel, subfamily C, member 2	Channel	Calcium	7.42211	7.92678	11	11
Trpc3	transient receptor potential cation channel, subfamily C, member 3	Channel	Cation	6.07299	1.63718	7	6
Trpc4	transient receptor potential cation channel, subfamily C, member 4	Channel	Calcium	3.69501	0.340743	5	4
Trpc5	transient receptor potential cation channel, subfamily C, member 5	Channel	Calcium	0.0372887	0.049547	1	1
Trpc6	transient receptor potential cation channel, subfamily C, member 6	Channel	Calcium	1.35733	0.317712	6	4
Trpc7	transient receptor potential cation channel, subfamily C, member 7	Channel	Calcium	1.10517	0.223698	4	3
Trpm1	transient receptor potential cation channel, subfamily M, member 1	Channel	Cation	0.106877	0	1	0
Trpm3	transient receptor potential cation channel, subfamily M, member 3	Channel	Cation	0.382921	0.768258	7	9
Trpm4	transient receptor potential cation channel, subfamily M, member 4	Channel	Cation, calcium	14.1008	7.23113	3	3
Trpm5	transient receptor potential cation channel, subfamily M, member 5	Channel	Cation, calcium	0.221103	3.55419	4	8
Trpm6	transient receptor potential cation channel, subfamily M, member 6	Channel	Cation, calcium	0.187308	0.266377	3	4
Trpm7	transient receptor potential cation channel, subfamily M, member 7	Channel	Cation, calcium	22.4836	24.6864	7	7
Trpm8	transient receptor potential cation channel, subfamily M, member 8	Channel	Cation, calcium	0.278363	0.0275333	2	1
Trpv1	transient receptor potential cation channel, subfamily V, member 1	Channel	Cation, calcium	0.773499	0.245689	4	3
Trpv2	transient receptor potential cation channel, subfamily V, member 2	Channel	Cation, calcium	3.88879	2.69513	3	3
Trpv3	transient receptor potential cation channel, subfamily V, member 3	Channel	Cation, calcium	0.337503	0.0923007	5	3
Trpv4	transient receptor potential cation channel, subfamily V, member 4	Channel	Cation, calcium	0.814219	0.493835	9	7
Trpv5	transient receptor potential cation channel, subfamily V, member 5	Channel	Calcium	0.0598526	0	1	0
Trpv6	transient receptor potential cation channel, subfamily V, member 6	Channel	Calcium	0.0936617	0.0812307	1	1
Ttyh1	tweety homolog 1 (Drosophila)	Channel	Ion, chloride	2.03838	7.93609	2	3
Ttyh2	tweety homolog 2 (Drosophila)	Channel	Ion, chloride	1.56981	10.8244	2	2
Ttyh3	tweety homolog 3 (Drosophila)	Channel	Ion, chloride	20.1311	30.3273	4	5
Vdac1	voltage-dependent anion channel 1	Channel	Anion	210.232	113.326	1	1
Vdac2	voltage-dependent anion channel 2	Channel	Anion	103.648	65.0554	3	3
Vdac3	voltage-dependent anion channel 3	Channel	Anion	59.562	48.7573	3	2
Aqp3	aquaporin 3	Channel/Transporter	Water	0.181175	0.103814	2	2
Aqp4	aquaporin 4	Channel/Transporter	Water	0.046836	0.0734269	1	1
Aqp5	aquaporin 5	Channel/Transporter	Water	0.0615725	0	1	0
Aqp6	aquaporin 6	Channel/Transporter	Water	0.279609	0.0729497	1	1
Aqp7	aquaporin 7	Channel/Transporter	Water	0.285415	0.107625	3	2
Aqp8	aquaporin 8	Channel/Transporter	Water	0.115272	0.112413	1	2
Aqp9	aquaporin 9	Channel/Transporter	Water	0.0441135	0	1	0
Clcn4-2	chloride channel 4-2	Channel/Transporter	Chloride	41.1933	44.1067	9	9
Clcn5	chloride channel 5	Channel/Transporter	Chloride	2.00876	8.251	6	7
Clcn6	chloride channel 6	Channel/Transporter	Chloride	7.78942	8.64832	7	8
Clcn7	chloride channel 7	Channel/Transporter	Chloride	16.7678	17.5837	2	2
Grid1	glutamate receptor, ionotropic, delta 1	Channel/Transporter	Ion	0.174265	0.355559	2	3
Grid2	glutamate receptor, ionotropic, delta 2	Channel/Transporter	Ion	0.290315	0.175812	4	4
Grin1	glutamate receptor, ionotropic, NMDA1 (zeta 1)	Channel/Transporter	Cation, calcium	1.40663	1.72652	5	5
Grin2a	glutamate receptor, ionotropic, NMDA2A (epsilon 1)	Channel/Transporter	Cation, calcium	0.17958	0.0278871	2	1
Grin2b	glutamate receptor, ionotropic, NMDA2B (epsilon 2)	Channel/Transporter	Cation, calcium	0.086875	0.29186	1	3
Grin2d	glutamate receptor, ionotropic, NMDA2D (epsilon 4)	Channel/Transporter	Cation	2.13581	2.43088	8	6
Grin3b	glutamate receptor, ionotropic, NMDA3B	Channel/Transporter	Cation	0.633238	0.452166	1	1
Mip	major intrinsic protein of eye lens fiber	Channel/Transporter	Water	0	0.0415842	0	1
Slc1a4	solute carrier family 1 (glutamate/neutral amino acid transporter), member 4	Channel/transporter	Sodium	4.74504	5.28377	2	2
Slc26a7	solute carrier family 26, member 7	Channel/transporter	Anion, chloride, bicarbonate, oxalate, sulphate	0.893859	2.02073	3	5
Slc8a1	solute carrier family 8 (sodium/calcium exchanger), member 1	Channel/transporter	Sodium, calcium	16.8797	88.2823	7	7
Trpm2	transient receptor potential cation channel, subfamily M, member 2	Channel/transporter	Manganese	1.30378	0.387762	6	5
Zp3	zona pellucida glycoprotein 3	Channel/transporter	Clcium, manganese	0.199388	0	2	0
Aqp11	aquaporin 11	Transporter	Water	0.393409	0.648818	1	2
Atp12a	ATPase, H+/K+ transporting, nongastric, alpha polypeptide	Transporter	Cation, hydrogen, potassium	0.0879695	0.109493	1	1
Atp13a1	ATPase type 13A1	Transporter	Ion, cation	22.2268	24.9057	5	5
Atp13a2	ATPase type 13A2	Transporter	Ion, cation	13.9227	21.1253	4	4
Atp13a3	ATPase type 13A3	Transporter	Ion, cation	8.89213	9.63001	3	3
Atp13a4	ATPase type 13A4	Transporter	Ion, cation	0.0594739	0	1	0
Atp13a5	ATPase type 13A5	Transporter	Ion, cation	0.1455	0.0325524	2	1
Atp1a1	ATPase, Na+/K+ transporting, alpha 1 polypeptide	Transporter	Cation, sodium, potassium	502.261	169.973	4	5
Atp1a2	ATPase, Na+/K+ transporting, alpha 2 polypeptide	Transporter	Cation, sodium, potassium	194.413	113.843	5	5
Atp1a3	ATPase, Na+/K+ transporting, alpha 3 polypeptide	Transporter	Cation, sodium, potassium	45.1942	1.02424	4	2
Atp1a4	ATPase, Na+/K+ transporting, alpha 4 polypeptide	Transporter	Cation, sodium, potassium	0.226384	0.279617	1	1
Atp2a1	ATPase, Ca++ transporting, cardiac muscle, fast twitch 1	Transporter	Calcium	0.0912033	0.195547	1	1
Atp2a2	ATPase, Ca++ transporting, cardiac muscle, slow twitch 2	Transporter	Calcium	133.307	847.634	6	6
Atp2a3	ATPase, Ca++ transporting, ubiquitous	Transporter	Calcium	674.416	657.882	4	4
Atp2b1	ATPase, Ca++ transporting, plasma membrane 1	Transporter	Calcium	48.368	90.8606	3	3
Atp2b2	ATPase, Ca++ transporting, plasma membrane 2	Transporter	Calcium	7.5355	0.223709	6	3
Atp2b4	ATPase, Ca++ transporting, plasma membrane 4	Transporter	Calcium	56.0899	34.0226	13	12
Atp2c1	ATPase, Ca++-sequestering	Transporter	Calcium, manganese	26.7352	20.737	5	4
Atp2c2	ATPase, Ca++ transporting, type 2C, member 2	Transporter	Calcium	0.464848	0.26879	4	3
Atp4a	ATPase, H+/K+ exchanging, gastric, alpha polypeptide	Transporter	Hydrogen, potassium	0.537448	0.302394	3	3
Atp4b	ATPase, H+/K+ exchanging, beta polypeptide	Transporter	Hydrogen, sodium, potassium	0.170616	0.0627403	2	1
Atp5a1	ATP synthase, H+ transporting, mitochondrial F1 complex, alpha subunit 1	Transporter	Hydrogen	403.894	221.203	3	3
Atp5b	ATP synthase, H+ transporting mitochondrial F1 complex, beta subunit	Transporter	Hydrogen	766.269	322.589	2	2
Atp5c1	ATP synthase, H+ transporting, mitochondrial F1 complex, gamma polypeptide 1	Transporter	Hydrogen	224.294	97.7696	5	3
Atp5d	ATP synthase, H+ transporting, mitochondrial F1 complex, delta subunit	Transporter	Hydrogen	160.464	78.818	1	1
Atp5e	ATP synthase, H+ transporting, mitochondrial F1 complex, epsilon subunit	Transporter	Hydrogen	201.216	86.0234	1	1
Atp5f1	ATP synthase, H+ transporting, mitochondrial F0 complex, subunit B1	Transporter	Hydrogen	145.356	92.9134	4	5
Atp5g1	ATP synthase, H+ transporting, mitochondrial F0 complex, subunit c1 (subunit 9)	Transporter	Hydrogen	156.262	51.9014	3	3
Atp5g3	ATP synthase, H+ transporting, mitochondrial F0 complex, subunit C3 (subunit 9)	Transporter	Hydrogen	463.935	190.81	2	2
Atp5h	ATP synthase, H+ transporting, mitochondrial F0 complex, subunit d	Transporter	Hydrogen	247.55	115.594	1	1
Atp5j	ATP synthase, H+ transporting, mitochondrial F0 complex, subunit F	Transporter	Hydrogen	248.472	150.667	3	3
Atp5k	ATP synthase, H+ transporting, mitochondrial F1F0 complex, subunit e	Transporter	Hydrogen	324.792	121.621	1	1
Atp5l	ATP synthase, H+ transporting, mitochondrial F0 complex, subunit g	Transporter	Hydrogen	275.022	122.531	1	1
Atp5o	ATP synthase, H+ transporting, mitochondrial F1 complex, O subunit	Transporter	Hydrogen	238.26	87.8875	1	1
Atp6v0a1	ATPase, H+ transporting, lysosomal V0 subunit A1	Transporter	Hydrogen	20.7373	26.8871	4	4
Atp6v0a2	ATPase, H+ transporting, lysosomal V0 subunit A2	Transporter	Hydrogen	14.4399	16.2299	2	2
Atp6v0a4	ATPase, H+ transporting, lysosomal V0 subunit A4	Transporter	Hydrogen	0.517423	0.091921	3	1
Atp6v0b	ATPase, H+ transporting, lysosomal V0 subunit B	Transporter	Hydrogen	101.679	81.2819	2	2
Atp6v0c	ATPase, H+ transporting, lysosomal V0 subunit C	Transporter	Hydrogen	197.957	220.341	1	1
Atp6v0d1	ATPase, H+ transporting, lysosomal V0 subunit D1	Transporter	Hydrogen	39.9866	43.0019	1	1
Atp6v0d2	ATPase, H+ transporting, lysosomal V0 subunit D2	Transporter	Hydrogen	0.0482207	1.0589	1	1
Atp6v0e	ATPase, H+ transporting, lysosomal V0 subunit E	Transporter	Hydrogen	78.4573	64.9055	1	1
Atp6v0e2	ATPase, H+ transporting, lysosomal V0 subunit E2	Transporter	Hydrogen	49.1395	49.2295	1	1
Atp6v1a	ATPase, H+ transporting, lysosomal V1 subunit A	Transporter	Hydrogen	40.6186	47.6955	5	5
Atp6v1b1	ATPase, H+ transporting, lysosomal V1 subunit B1	Transporter	Hydrogen	0.188123	0.0491189	1	1
Atp6v1c1	ATPase, H+ transporting, lysosomal V1 subunit C1	Transporter	Hydrogen	25.7718	24.2153	5	3
Atp6v1d	ATPase, H+ transporting, lysosomal V1 subunit D	Transporter	Hydrogen	29.5323	24.7445	1	1
Atp6v1e1	ATPase, H+ transporting, lysosomal V1 subunit E1	Transporter	Hydrogen	67.5299	54.8416	4	4
Atp6v1f	ATPase, H+ transporting, lysosomal V1 subunit F	Transporter	Hydrogen	73.1702	62.9285	1	1
Atp6v1g1	ATPase, H+ transporting, lysosomal V1 subunit G1	Transporter	Hydrogen	81.4097	77.1938	1	1
Atp6v1g2	ATPase, H+ transporting, lysosomal V1 subunit G2	Transporter	Hydrogen	4.46122	2.90959	1	1
Atp6v1h	ATPase, H+ transporting, lysosomal V1 subunit H	Transporter	Hydrogen	27.7481	27.1781	8	6
Atp7a	ATPase, Cu++ transporting, alpha polypeptide	Transporter	Copper	3.43425	7.14826	3	3
Atp7b	ATPase, Cu++ transporting, beta polypeptide	Transporter	Copper	0.377823	0.0753648	3	2
Hrh1	histamine receptor H1	Transporter	Calcium	0.0318778	0.452208	1	1
Magt1	magnesium transporter 1	Transporter	Magnesium	12.0114	11.9679	3	2
Mmgt1	membrane magnesium transporter 1	Transporter	Cation, magnesium, cobalt, ferrous	12.9528	12.5623	3	3
Mmgt2	membrane magnesium transporter 2	Transporter	Cation, magnesium, cobalt, nickel, manganese, copper	16.2488	14.7301	6	6
Nhedc1	Na+/H+ exchanger domain containing 1	Transporter	Hydrogen	0.0648291	0	1	0
Nhedc2	Na+/H+ exchanger domain containing 2	Transporter	Hydrogen	5.90314	1.9254	7	7
Nipa1	non imprinted in Prader-Willi/Angelman syndrome 1 homolog (human)	Transporter	Magnesium	6.20773	4.90854	2	2
Nipa2	non imprinted in Prader-Willi/Angelman syndrome 2 homolog (human)	Transporter	Magnesium	4.61446	4.94387	2	2
Nipal1	NIPA-like domain containing 1	Transporter	Magnesium	0.0610594	0.0573173	1	2
Nipal2	NIPA-like domain containing 2	Transporter	Magnesium	0.229984	0.252194	4	3
Nipal3	NIPA-like domain containing 3	Transporter	Magnesium	10.0578	5.92078	1	1
Nipal4	NIPA-like domain containing 4	Transporter	Magnesium	0.825206	0.567587	4	3
Slc10a1	solute carrier family 10 (sodium/bile acid cotransporter family), member 1	Transporter	Sodium	0.226001	0.402965	1	3
Slc10a2	solute carrier family 10 (sodium/bile acid cotransporter family), member 2	Transporter	Sodium	0	0.0378203	0	1
Slc10a3	solute carrier family 10 (sodium/bile acid cotransporter family), member 3	Transporter	Sodium	2.50635	3.13074	2	2
Slc10a4	solute carrier family 10 (sodium/bile acid cotransporter family), member 4	Transporter	Sodium	3.24568	1.89918	2	2
Slc10a6	solute carrier family 10 (sodium/bile acid cotransporter family), member 6	Transporter	Sodium	0.614463	0.0882043	3	2
Slc10a7	solute carrier family 10 (sodium/bile acid cotransporter family), member 7	Transporter	Sodium	4.03502	6.66473	1	1
Slc11a1	solute carrier family 11 (proton-coupled divalent metal ion transporters), member 1	Transporter	Manganese	0.59506	0.28057	7	3
Slc11a2	solute carrier family 11 (proton-coupled divalent metal ion transporters), member 2	Transporter	Cation, hydrogen, cadmium, cobalt, copper, ferrous, nickel, vanadium, zinc	12.0896	14.5501	3	6
Slc12a1	solute carrier family 12, member 1	Transporter	Cation, sodium, potassium, chloride, rubidium	0.281926	0	3	0
Slc12a2	solute carrier family 12, member 2	Transporter	Cation, sodium, potassium, chloride, ammonia	334.133	527.055	3	3
Slc12a3	solute carrier family 12, member 3	Transporter	Cation, sodium, chloride	0.299112	0.22627	2	2
Slc12a4	solute carrier family 12, member 4	Transporter	Cation, potassium, chloride	19.6702	37.0568	6	7
Slc12a5	solute carrier family 12, member 5	Transporter	Cation, potassium, chloride, ammonia	1.88855	2.32465	2	2
Slc12a6	solute carrier family 12, member 6	Transporter	Cation, potassium, chloride	8.92324	10.3547	5	5
Slc12a7	solute carrier family 12, member 7	Transporter	Caton, potassium, chloride	51.6236	10.4398	4	3
Slc12a8	solute carrier family 12 (potassium/chloride transporters), member 8	Transporter	Ion, potassium	0.179818	0.0830773	2	2
Slc13a2	solute carrier family 13 (sodium-dependent dicarboxylate transporter), member 2	Transporter	Ion, sodium	0.0558599	0.154228	1	3
Slc13a3	solute carrier family 13 (sodium-dependent dicarboxylate transporter), member 3	Transporter	Sodium	0.264198	0.0750911	2	1
Slc13a5	solute carrier family 13 (sodium-dependent citrate transporter), member 5	Transporter	Sodium	0.504291	0.281424	4	4
Slc17a4	solute carrier family 17 (sodium phosphate), member 4	Transporter	Ion, sodium	0	0.0478763	0	1
Slc17a6	solute carrier family 17 (sodium-dependent inorganic phosphate cotransporter), member 6	Transporter	Ion, sodium	0.136834	0.13819	2	2
Slc17a7	solute carrier family 17 (sodium-dependent inorganic phosphate cotransporter), member 7	Transporter	Sodium, phosphate	0.0864855	0.0590453	1	1
Slc17a8	solute carrier family 17 (sodium-dependent inorganic phosphate cotransporter), member 8	Transporter	Ion, sodium	0.0629551	0	1	0
Slc1a1	solute carrier family 1 (neuronal/epithelial high affinity glutamate transporter, system Xag), member 1	Transporter	Sodium	0.471215	0.230718	4	3
Slc1a2	solute carrier family 1 (glial high affinity glutamate transporter), member 2	Transporter	Sodium	0.0835798	0.0307789	2	1
Slc1a3	solute carrier family 1 (glial high affinity glutamate transporter), member 3	Transporter	Sodium	0.288637	1.09755	3	8
Slc1a6	solute carrier family 1 (high affinity aspartate/glutamate transporter), member 6	Transporter	Sodium	0.509974	0.818311	4	5
Slc1a7	solute carrier family 1 (glutamate transporter), member 7	Transporter	Sodium	0.659044	0.316922	4	3
Slc20a1	solute carrier family 20, member 1	Transporter	Sodium, phosphate	14.0354	10.0891	6	5
Slc20a2	solute carrier family 20, member 2	Transporter	Sodium, phosphate	20.864	24.0236	2	2
Slc22a1	solute carrier family 22 (organic cation transporter), member 1	Transporter	Cation	0.12209	0.0526313	2	1
Slc22a18	solute carrier family 22 (organic cation transporter), member 18	Transporter	Anion	0.382026	0.222018	4	2
Slc22a19	solute carrier family 22 (organic anion transporter), member 19	Transporter	Anion	0.0646252	0.0332748	1	1
Slc22a2	solute carrier family 22 (organic cation transporter), member 2	Transporter	Cation	0.0751571	0	1	0
Slc22a3	solute carrier family 22 (organic cation transporter), member 3	Transporter	Cation	0.387422	0.314512	2	2
Slc22a4	solute carrier family 22 (organic cation transporter), member 4	Transporter	Cation	0.589578	2.07421	3	5
Slc22a5	solute carrier family 22 (organic cation transporter), member 5	Transporter	Ion	39.9069	24.2591	6	6
Slc22a6	solute carrier family 22 (organic anion transporter), member 6	Transporter	Anion	0.102133	0	2	0
Slc22a7	solute carrier family 22 (organic anion transporter), member 7	Transporter	Anion	0.0441771	0	1	0
Slc22a8	solute carrier family 22 (organic anion transporter), member 8	Transporter	Anion	0.092613	0.0269578	1	1
Slc23a1	solute carrier family 23 (nucleobase transporters), member 1	Transporter	Sodium	0.0379242	0	1	0
Slc23a2	solute carrier family 23 (nucleobase transporters), member 2	Transporter	Sodium	12.655	10.8564	2	2
Slc24a3	solute carrier family 24 (sodium/potassium/calcium exchanger), member 3	Transporter	Calcium, potassium, sodium	103.63	353.563	2	2
Slc24a4	solute carrier family 24 (sodium/potassium/calcium exchanger), member 4	Transporter	Calcium, potassium, sodium	0.132778	2.14997	2	4
Slc24a5	solute carrier family 24, member 5	Transporter	Calcium, potassium, sodium	0.0498464	1.01464	1	1
Slc24a6	solute carrier family 24 (sodium/potassium/calcium exchanger), member 6	Transporter	Calcium, sodium	15.0581	22.4653	3	3
Slc26a1	solute carrier family 26 (sulfate transporter), member 1	Transporter	Chloride, sulphate, oxalate	0.0448726	0.0725563	1	1
Slc26a11	solute carrier family 26, member 11	Transporter	Anion, sulphate	6.54179	6.83344	3	3
Slc26a3	solute carrier family 26, member 3	Transporter	Anion, sulphate	0.168441	0.214947	3	3
Slc26a4	solute carrier family 26, member 4	Transporter	Anion, chloride, sulphate, iodide	0.340828	0.0570391	4	1
Slc26a6	solute carrier family 26, member 6	Transporter	Anion, chloride	5.57558	5.70566	5	5
Slc26a9	solute carrier family 26, member 9	Transporter	Anion, bicarbonate, sulphate	0.182845	0.0391064	2	1
Slc28a1	solute carrier family 28 (sodium-coupled nucleoside transporter), member 1	Transporter	Sodium	0.477865	0.25685	2	3
Slc28a2	solute carrier family 28 (sodium-coupled nucleoside transporter), member 2	Transporter	Sodium	0.170905	0	2	0
Slc30a1	solute carrier family 30 (zinc transporter), member 1	Transporter	Cation, zinc	5.18798	4.87137	2	2
Slc30a10	solute carrier family 30, member 10	Transporter	Cation	0.0309197	0.0831863	1	2
Slc30a2	solute carrier family 30 (zinc transporter), member 2	Transporter	Cation, zinc	0.0289968	0	1	0
Slc30a4	solute carrier family 30 (zinc transporter), member 4	Transporter	Cation, zinc	7.52105	11.1716	3	3
Slc30a5	solute carrier family 30 (zinc transporter), member 5	Transporter	Cation, zinc	16.9347	25.1854	3	4
Slc30a6	solute carrier family 30 (zinc transporter), member 6	Transporter	Cation, zinc	5.30711	5.69329	4	4
Slc30a7	solute carrier family 30 (zinc transporter), member 7	Transporter	Cation, zinc	6.97203	9.9576	2	2
Slc30a9	solute carrier family 30 (zinc transporter), member 9	Transporter	Cation	31.9878	27.5359	4	3
Slc31a1	solute carrier family 31, member 1	Transporter	Copper	1.83993	1.822	1	1
Slc31a2	solute carrier family 31, member 2	Transporter	Copper	8.88169	11.699	2	2
Slc34a1	solute carrier family 34 (sodium phosphate), member 1	Transporter	Sodium, phosphate	0.0977249	0	2	0
Slc34a2	solute carrier family 34 (sodium phosphate), member 2	Transporter	Sodium, phosphate	0.215278	0.0559356	2	1
Slc34a3	solute carrier family 34 (sodium phosphate), member 3	Transporter	Sodium, phosphate	0.330054	0.100422	3	3
Slc35a1	solute carrier family 35 (CMP-sialic acid transporter), member 1	Transporter	Hydrogen	14.1873	23.4966	3	3
Slc35a2	solute carrier family 35 (UDP-galactose transporter), member A2	Transporter	Hydrogen	13.5725	11.2674	2	2
Slc35a3	solute carrier family 35 (UDP-N-acetylglucosamine (UDP-GlcNAc) transporter), member 3	Transporter	Hydrogen	7.68121	9.40066	4	5
Slc35a4	solute carrier family 35, member A4	Transporter	Hydrogen	24.8006	25.2032	2	2
Slc35a5	solute carrier family 35, member A5	Transporter	Hydrogen	6.86952	7.65107	1	2
Slc36a1	solute carrier family 36 (proton/amino acid symporter), member 1	Transporter	Hydrogen	7.98156	7.36142	3	4
Slc36a2	solute carrier family 36 (proton/amino acid symporter), member 2	Transporter	Hydrogen	0.0457292	0.0431936	1	1
Slc38a1	solute carrier family 38, member 1	Transporter	Ion, sodium	51.6599	24.8454	6	6
Slc38a2	solute carrier family 38, member 2	Transporter	Ion, sodium	55.9876	94.4744	5	5
Slc38a3	solute carrier family 38, member 3	Transporter	Ion, sodium	0.456597	0.46606	3	5
Slc38a4	solute carrier family 38, member 4	Transporter	Ion, sodium	1.46468	6.97008	1	1
Slc38a7	solute carrier family 38, member 7	Transporter	Ion, sodium	6.61171	9.30975	8	8
Slc39a1	solute carrier family 39 (zinc transporter), member 1	Transporter	Zinc	39.3792	52.88	1	1
Slc39a10	solute carrier family 39 (zinc transporter), member 10	Transporter	Metal	5.5151	10.7325	3	3
Slc39a11	solute carrier family 39 (zinc transporter), member 11	Transporter	Metal	2.3728	4.44867	6	6
Slc39a12	solute carrier family 39 (zinc transporter), member 12	Transporter	Metal	0.167118	0.0623124	2	1
Slc39a13	solute carrier family 39 (zinc transporter), member 13	Transporter	Zinc	22.8118	25.9869	7	6
Slc39a14	solute carrier family 39 (zinc transporter), member 14	Transporter	Zinc, ferrous, metal	13.5062	6.67338	7	6
Slc39a2	solute carrier family 39 (zinc transporter), member 2	Transporter	Zinc	0.260402	0.387099	1	3
Slc39a3	solute carrier family 39 (zinc transporter), member 3	Transporter	Zinc	16.6726	18.2196	3	3
Slc39a4	solute carrier family 39 (zinc transporter), member 4	Transporter	Zinc	0.421315	0.354474	3	3
Slc39a5	solute carrier family 39 (zinc transporter), member 5	Transporter	Metal	1.87315	1.68898	3	2
Slc39a6	solute carrier family 39 (zinc transporter), member 6	Transporter	Zinc	11.2047	11.525	1	1
Slc39a7	solute carrier family 39 (zinc transporter), member 7	Transporter	Metal	41.975	59.3806	2	2
Slc39a8	solute carrier family 39 (zinc transporter), member 8	Transporter	Metal	0.950905	0.904225	4	3
Slc39a9	solute carrier family 39 (zinc transporter), member 9	Transporter	Metal	10.0346	13.7409	2	2
Slc41a1	solute carrier family 41, member 1	Transporter	Cation	11.4708	17.9153	4	4
Slc41a2	solute carrier family 41, member 2	Transporter	Cation	0.374979	0.630302	4	3
Slc41a3	solute carrier family 41, member 3	Transporter	Cation	7.46162	8.75783	3	3
Slc47a1	solute carrier family 47, member 1	Transporter	Cation, hydrogen	2.88557	0.179611	7	4
Slc4a1	solute carrier family 4 (anion exchanger), member 1	Transporter	Anion, chloride	0.539513	0.247785	5	4
Slc4a10	solute carrier family 4, sodium bicarbonate cotransporter-like, member 10	Transporter	Anion	0.535698	0	1	0
Slc4a11	solute carrier family 4, sodium bicarbonate transporter-like, member 11	Transporter	Sodium, hydrogen, anion, bicarbonate	0.913085	0.419096	7	5
Slc4a2	solute carrier family 4 (anion exchanger), member 2	Transporter	Anion, chloride	33.6413	29.3296	3	4
Slc4a3	solute carrier family 4 (anion exchanger), member 3	Transporter	Anion	46.3592	32.3594	11	11
Slc4a4	solute carrier family 4 (anion exchanger), member 4	Transporter	Sodium, anion, bicarbonate	40.0996	3.49441	6	3
Slc4a8	solute carrier family 4 (anion exchanger), member 8	Transporter	Anion	7.51332	2.07977	5	5
Slc4a9	solute carrier family 4, sodium bicarbonate cotransporter, member 9	Transporter	Anion	0.13991	0	1	0
Slc5a11	solute carrier family 5 (sodium/glucose cotransporter), member 11	Transporter	Ion, sodium	1.06482	1.59621	7	8
Slc5a12	solute carrier family 5 (sodium/glucose cotransporter), member 12	Transporter	Ion, sodium	0	0.151962	0	2
Slc5a2	solute carrier family 5 (sodium/glucose cotransporter), member 2	Transporter	Sodium	0.179387	0.0565073	1	1
Slc5a3	solute carrier family 5 (inositol transporters), member 3	Transporter	Ion, sodium	2.4013	4.59752	1	1
Slc5a4a	solute carrier family 5, member 4a	Transporter	Hydrogen	0.0862868	0	1	0
Slc5a5	solute carrier family 5 (sodium iodide symporter), member 5	Transporter	Sodium, iodide	1.77309	0.404378	4	5
Slc5a6	solute carrier family 5 (sodium-dependent vitamin transporter), member 6	Transporter	Sodium	4.38675	3.91822	4	4
Slc5a7	solute carrier family 5 (choline transporter), member 7	Transporter	Sodium	1.5232	0.872815	4	4
Slc5a8	solute carrier family 5 (iodide transporter), member 8	Transporter	Ion, sodium	0	0.11436	0	2
Slc5a9	solute carrier family 5 (sodium/glucose cotransporter), member 9	Transporter	Ion, sodium	0	0.032427	0	1
Slc6a1	solute carrier family 6 (neurotransmitter transporter, GABA), member 1	Transporter	Sodium	0.212515	0.0287208	1	1
Slc6a11	solute carrier family 6 (neurotransmitter transporter, GABA), member 11	Transporter	Sodium	0.0310377	1.05777	1	3
Slc6a12	solute carrier family 6 (neurotransmitter transporter, GABA), member 12	Transporter	Sodium	0.103446	0.0944726	1	1
Slc6a13	solute carrier family 6 (neurotransmitter transporter, GABA), member 13	Transporter	Sodium	0.0575376	0	1	0
Slc6a14	solute carrier family 6 (neurotransmitter transporter, GABA), member 14	Transporter	Sodium	0.0420304	0.339912	1	2
Slc6a15	solute carrier family 6 (neurotransmitter transporter, GABA), member 15	Transporter	Sodium	0.717973	0.924471	3	4
Slc6a17	solute carrier family 6, member 16	Transporter	Sodium	1.24933	1.48461	4	5
Slc6a18	solute carrier family 6 (neurotransmitter transporter, GABA), member 17	Transporter	Sodium	0.363835	0	2	0
Slc6a19	solute carrier family 6 (neurotransmitter transporter, GABA), member 18	Transporter	Sodium	0.0384022	0.0297305	1	1
Slc6a2	solute carrier family 6 (neurotransmitter transporter, noradrenalin), member 2	Transporter	Sodium	0.192895	0.117319	1	2
Slc6a20a	solute carrier family 6 (neurotransmitter transporter), member 20A	Transporter	Sodium	0.51934	0.0953104	2	2
Slc6a20b	solute carrier family 6 (neurotransmitter transporter), member 20B	Transporter	Sodium	0.305109	0.0439813	3	1
Slc6a3	solute carrier family 6 (neurotransmitter transporter, dopamine), member 3	Transporter	Sodium	0.114403	0.0271662	1	1
Slc6a4	solute carrier family 6 (neurotransmitter transporter, serotonin), member 4	Transporter	Sodium	0.156942	0.157683	2	2
Slc6a6	solute carrier family 6 (neurotransmitter transporter, taurine), member 6	Transporter	Sodium	89.0168	33.4605	6	5
Slc6a7	solute carrier family 6 (neurotransmitter transporter, L-proline), member 7	Transporter	Sodium	0.600322	0.107944	4	2
Slc6a8	solute carrier family 6 (neurotransmitter transporter, creatine), member 8	Transporter	Sodium	41.1229	34.1458	2	2
Slc6a9	solute carrier family 6 (neurotransmitter transporter, glycine), member 9	Transporter	Sodium	14.5991	31.6838	1	1
Slc8a2	solute carrier family 8 (sodium/calcium exchanger), member 2	Transporter	Sodium, calcium	25.6495	16.1244	4	4
Slc8a3	solute carrier family 8 (sodium/calcium exchanger), member 3	Transporter	Cation, sodium, calcium	22.115	1.32142	6	5
Slc9a1	solute carrier family 9 (sodium/hydrogen exchanger), member 1	Transporter	Sodium, hydrogen	21.7678	23.1461	1	1
Slc9a2	solute carrier family 9 (sodium/hydrogen exchanger), member 2	Transporter	Sodium, hydrogen	0.070291	0.471445	1	2
Slc9a4	solute carrier family 9 (sodium/hydrogen exchanger), member 4	Transporter	Sodium, hydrogen	0.139061	0	2	0
Slc9a5	solute carrier family 9 (sodium/hydrogen exchanger), member 5	Transporter	Sodium, hydrogen	2.9048	2.71002	11	13
Slc9a6	solute carrier family 9 (sodium/hydrogen exchanger), member 6	Transporter	Sodium, hydrogen	12.0424	14.3029	2	2
Slc9a7	solute carrier family 9 (sodium/hydrogen exchanger), member 7	Transporter	Sodium, hydrogen, potassium	0.518398	1.6391	4	3
Slc9a8	solute carrier family 9 (sodium/hydrogen exchanger), member 8	Transporter	Sodium, hydrogen, potassium	10.8727	11.2054	9	9
Slc9a9	solute carrier family 9 (sodium/hydrogen exchanger), member 9	Transporter	Sodium, hydrogen	0.897048	1.90554	4	4
Slco1a4	solute carrier organic anion transporter family, member 1a4	Transporter	Anion	0.029027	0	1	0
Slco1a5	solute carrier organic anion transporter family, member 1a5	Transporter	Anion	0	0.0299019	0	1
Slco1b2	solute carrier organic anion transporter family, member 1b2	Transporter	Anion	0.0265961	0.043843	1	1
Slco1c1	solute carrier organic anion transporter family, member 1c1	Transporter	Ion	0.782285	0.792506	5	6
Slco2b1	solute carrier organic anion transporter family, member 2b1	Transporter	Anion	0.849433	0.723665	5	5
Slco3a1	solute carrier organic anion transporter family, member 3a1	Transporter	Anion	147.753	38.7374	2	2
Slco4a1	solute carrier organic anion transporter family, member 4a1	Transporter	Anion	0.18394	0.138076	3	3
