# Supplementary material for: Transcriptome of interstitial cells of Cajal reveals unique and selective gene signatures
Source: PLoS One. 2017 Apr 20;12(4):e0176031. doi: 10.1371/journal.pone.0176031 (PMC5398589; doi:10.1371/journal.pone.0176031)
Supplement: S5 Table — (XLSX) [file pone.0176031.s014.xlsx]

## Sheet: Growth factor
S5 Table. A list of growth factors expressed in jejunal and colonic ICC.
Gene	FPKM		Spcifisity (ICC/SMC+PαC)
ID	JICC	CICC	JICC	CICC	ICC
Gpi1	272.768	147.019	0.598158	0.448442	0.64
Thbs4	216.164	128.839	20.0469	31.4627	25.75
Vegfb	84.6374	24.2729	0.851633	0.455222	0.98
Mdk	62.9767	109.017	1.07715	0.568261	1.42
Vegfa	53.2284	12.2557	3.05038	0.638991	2.04
Hdgf	52.4886	69.3196	0.369039	0.535744	0.5
Nenf	52.2957	58.7518	0.222463	0.247135	0.33
Tgfb3	49.3042	52.2059	1.20695	0.757314	1.49
Bmp1	35.6264	60.0249	0.787797	0.304809	0.82
Ptn	32.5079	58.7417	0.0802144	0.0881178	0.11
Nrtn	32.1367	38.989	0.30951	1.1122	0.43
Manf	30.9293	45.3884	0.570914	0.740758	0.64
Ogn	30.8623	36.2336	0.0923992	0.132641	0.12
Fbrs	28.6966	33.5129	0.798612	0.70665	0.98
Gdf10	28.3311	934.192	0.217011	2.5715	0.32
Igf2	23.4384	31.8447	1.69696	1.50588	1.65
Pdgfa	22.5986	7.60218	0.396667	0.219257	0.52
Hdgfrp3	19.5382	19.05	0.790326	1.21824	0.89
Ctgf	19.0772	27.772	0.115655	0.152422	0.13
Csf1	18.481	17.3569	0.751081	0.535318	0.75
Ngf	14.5321	8.11493	0.531975	0.115083	0.63
Tgfb1	14.2699	13.9785	0.754029	0.512823	0.77
Reg1	14.1695	0.0315768	2.72558	0.762264	1.84
Kitl	13.4815	57.3325	0.149976	0.275864	0.18
Fgf11	11.3958	8.76307	1.07348	0.883651	1.39
Cxcl12	10.0495	139.24	0.185684	0.465674	0.31
Gmfb	9.81358	10.3447	0.75395	0.782912	0.76
Gdnf	9.32765	35.5834	0.971866	2.43934	1
Bmp7	9.14152	10.446	6.12811	7.16001	8.35
Cd320	8.63832	7.49794	0.488543	0.36554	0.55
Rabep1	8.26892	10.1023	0.658197	0.867041	0.65
Artn	8.25407	15.2454	1.22166	1.77674	1.5
Hgf	7.57093	0.904057	2.31903	0.514229	1.71
Inha	7.46619	3.95153	2.43072	0.871197	1.74
Fgf1	6.91214	9.71368	0.266772	0.801547	0.39
Rabep2	6.63977	10.3628	0.746518	1.03032	0.71
Fgf2	6.45285	9.18261	0.659391	0.627243	0.66
Fgf12	5.74606	4.09662	5.12698	11.581	6.64
Gfer	5.61251	4.6807	0.487	0.554285	0.53
Bmp4	5.38373	171.049	0.164527	2.80682	0.21
Bmp5	4.97583	2.69721	3.20827	0.864548	2.9
Fgf13	4.87865	4.49366	0.230559	0.765136	0.36
Efemp1	4.46087	3.52056	0.0687036	0.21965	0.08
Tgfb2	4.26706	10.3868	0.182586	0.143833	0.23
Bmp3	2.67921	9.05952	0.314125	0.404942	0.45
Gdf15	2.62262	1.45309	0.127683	0.112987	0.14
Pdgfc	2.4109	2.47969	0.141278	0.197915	0.16
Vegfc	1.95087	4.05515	0.327575	0.445901	0.45
Inhba	1.69308	5.61523	1.16663	4.64033	1.46
Igf1	1.48049	5.92918	0.147302	0.209475	0.17
Il34	1.29524	1.84591	0.384132	0.510416	0.52
Gdf11	1.12461	2.52684	1.27762	1.64106	1.6
