# Supplementary material for: Transcriptome of interstitial cells of Cajal reveals unique and selective gene signatures
Source: PLoS One. 2017 Apr 20;12(4):e0176031. doi: 10.1371/journal.pone.0176031 (PMC5398589; doi:10.1371/journal.pone.0176031)
Supplement: S6 Table — (XLSX) [file pone.0176031.s015.xlsx]

## Sheet: Receptor
S6 Table. A list of receptors expressed in jejunal and colonic ICC.
Gene	FPKM		Spcifisity (ICC/SMC+PαC)
ID	JICC	CICC	JICC	CICC	ICC
Kit	468.029	791.995	11.5461	63.9093	37.7277
Ddr1	92.6537	48.7627	3.29888	2.22853	2.7637
Eng	84.2317	112.124	0.649289	0.797361	0.723325
Axl	81.3968	89.7827	2.7503	0.788764	1.76953
Fgfr2	65.4778	19.9879	0.603381	0.29173	0.447555
Ryk	64.3857	53.8693	0.853119	0.811942	0.832531
Fgfr1	61.4838	214.001	0.31227	0.6799	0.496085
Acvrl1	60.2581	28.6258	0.774949	0.491354	0.633152
Angptl1	37.8454	25.5645	0.442867	0.696005	0.569436
Bmpr1a	36.1748	46.9931	0.835067	0.835769	0.835418
Cspg4	33.4983	26.2663	0.243785	0.0504443	0.147114
Tgfbr2	33.281	60.9613	0.456133	0.577387	0.51676
Ddr2	32.5171	51.1578	1.09175	1.52982	1.31079
Nrtn	32.1367	38.989	0.376381	0.451654	0.414017
Mapk14	29.4149	36.2125	0.723974	0.919546	0.82176
Epha4	24.6178	19.8612	0.553377	0.522279	0.537828
Ephb3	22.6763	9.83876	0.666624	0.733183	0.699903
Ephb2	19.3855	6.0485	0.982054	0.543722	0.762888
Akap2	18.9052	29.1253	0.115413	0.102939	0.109176
Ptk7	17.7139	32.0123	0.971866	2.43934	1.7056
Pdgfrb	17.7129	31.9796	0.30951	1.1122	0.710858
Ephb4	17.3921	21.3726	1.35518	0.765933	1.06056
Ptprf	16.7933	34.176	2.13795	0.624754	1.38135
Gfra4	15.0471	1.89383	0.164675	0.816212	0.490444
Ahi1	14.7221	7.42778	0.795266	0.624959	0.710113
Insr	14.5999	16.3667	0.514101	0.309913	0.412007
Mst1r	14.2375	9.56743	0.32592	0.40828	0.3671
Bmpr2	14.1553	14.8355	0.53226	0.534635	0.533447
Gfra1	13.7883	2.64725	0.356745	0.238288	0.297517
Ecsit	12.789	8.98128	0.152085	0.182027	0.167056
Ror2	11.8613	39.5969	0.0765625	0.578435	0.327499
Tgfbr1	11.602	16.8034	0.624031	0.647952	0.635992
Ptprm	11.5603	7.98641	0.911666	1.10593	1.0088
Myd88	11.5423	15.5468	0.763325	1.2792	1.02126
Akap7	11.3809	14.1595	0.362216	0.378142	0.370179
Fgfr3	11.1696	1.21332	1.28675	0.685685	0.98622
Frs2	9.70375	13.2563	1.22646	0.645523	0.935993
Gdnf	9.32765	35.5834	3.65161	1.00031	2.32596
Acvr1b	9.24657	6.57289	0.803159	0.302718	0.552939
Acvr1	9.00957	12.9496	0.782309	0.485259	0.633784
Igf1r	8.59665	5.24631	0.894664	1.09977	0.997214
Ptprn	8.54622	6.83687	1.50315	0.63745	1.0703
Acvr2a	7.95728	6.19414	0.73115	0.791755	0.761453
Ret	7.34008	11.0803	0.213195	0.763569	0.488382
Gab2	7.2253	13.0394	0.353336	0.363559	0.358447
Sh2d3c	6.99069	3.37633	0.579846	0.587871	0.583859
Erbb2	6.08256	7.26642	0.322245	0.62555	0.473898
Bmpr1b	5.75593	0.70292	1.017	0.70373	0.860367
Pdgfra	5.63107	42.201	0.523375	0.52796	0.525667
Dok4	5.46631	6.24054	0.541104	0.540657	0.54088
Ror1	5.13173	15.5896	0.329462	0.366265	0.347864
Fstl3	5.12602	7.63492	0.141278	0.197915	0.169596
Trps1	5.0766	11.81	0.836852	0.698687	0.767769
Ptpre	4.9186	0.679538	3.42165	0.576398	1.99902
Ppm1l	4.7244	17.2929	0.279744	0.911988	0.595866
Epha7	3.96311	14.7961	9.8271	7.15461	8.49086
Gfra2	3.59671	4.56618	1.79016	0.421838	1.106
Chrna3	3.40107	2.8786	0.47833	1.12006	0.799193
Lyn	3.32226	0.929445	8.25371	0.215766	4.23474
Acvr2b	3.29442	2.76487	0.432698	0.54288	0.487789
Ephb6	3.01438	5.99899	0.510013	3.09461	1.80231
Irs1	2.58694	2.59967	0.497867	0.480417	0.489142
Dok1	2.52688	2.96718	0.570205	0.113217	0.341711
Ntrk2	2.47804	0.239673	1.24628	1.66715	1.45672
Pdgfc	2.4109	2.47969	0.225012	0.380012	0.302512
Tom1l1	1.92016	3.89844	0.131198	0.139235	0.135217
