# Supplementary material for: Transcriptome of interstitial cells of Cajal reveals unique and selective gene signatures
Source: PLoS One. 2017 Apr 20;12(4):e0176031. doi: 10.1371/journal.pone.0176031 (PMC5398589; doi:10.1371/journal.pone.0176031)
Supplement: S7 Table — (XLSX) [file pone.0176031.s016.xlsx]

## Sheet: Transcription factor
S7 Table. A list of transcription factors expressed in
jejunal and colonic ICC.
Gene	FPKM		Spcifisity (ICC/SMC+PαC)
ID	JICC	CICC	JICC	CICC	ICC
Fos	230.322	247.688	0.610503	0.880231	0.7
Ctnnb1	195.398	214.663	0.609415	0.769857	0.7
Tceb2	158.715	124.18	0.315544	0.364446	0.3
Dazap2	116.505	96.6477	0.564164	0.67704	0.6
Nr4a1	106.565	43.6013	0.613913	0.316574	0.5
Sub1	81.5028	96.837	0.590088	0.843965	0.7
Ctbp1	78.6285	94.5466	0.579213	0.594696	0.6
Ldb1	70.6269	64.466	0.737814	0.561529	0.6
Atf4	61.6522	83.8876	0.299393	0.406274	0.4
Lmo4	53.9702	19.3218	0.584997	0.452678	0.5
Sap18	50.4304	50.4929	0.421488	0.555267	0.5
Jun	47.9526	41.9739	0.223167	0.204546	0.2
Ski	46.8308	83.9034	0.56042	0.681946	0.6
Hdac1	39.2548	52.8477	0.731171	1.0133	0.9
Cdk4	38.766	53.1614	0.459869	0.586503	0.5
Foxf2	38.5123	6.56527	1.18261	0.210882	0.7
Meis1	34.828	51.2283	0.4275	0.61644	0.5
Cops5	34.459	34.4129	0.35938	0.551757	0.5
Nfyc	33.8362	21.4812	0.813743	0.606181	0.7
Tbl1x	31.8881	33.6523	0.564812	0.731554	0.6
Tcf12	31.2166	32.5434	0.797438	0.578485	0.7
Glis2	30.4401	20.7541	1.80559	0.533533	1.2
Hdac2	28.3981	38.7151	0.448571	0.741353	0.6
Pbx1	28.0608	26.7567	0.396635	0.405961	0.4
Atf5	27.9572	54.5726	0.141881	0.221897	0.2
Pbx3	27.9173	35.1499	0.441307	0.29465	0.4
Tead2	27.6868	18.9418	1.11837	0.591092	0.9
Yap1	27.6598	41.3951	0.409325	0.74048	0.6
Usf1	27.5851	34.0156	0.675455	0.753293	0.7
Trp53	27.4912	33.9145	0.449658	0.442937	0.4
Mta2	26.5682	32.0311	0.65232	0.660046	0.7
Tle1	24.0958	16.8873	0.522705	0.543217	0.5
Wwtr1	23.2915	47.9436	0.260081	0.498651	0.4
Hax1	23.107	24.6338	0.372007	0.487896	0.4
Tcf3	22.8693	25.1833	0.732792	0.612943	0.7
Snf8	22.7257	20.8805	0.335428	0.442893	0.4
Smad5	21.8608	29.9526	0.842614	0.646407	0.7
E2f6	21.2227	14.4743	0.96124	0.995248	1
Hif1a	20.409	26.4144	0.664775	0.521344	0.6
Hes6	20.1294	17.4623	0.920726	0.797424	0.9
Tfdp1	19.9237	26.6685	0.545637	0.65407	0.6
Rela	19.8942	22.9757	0.509303	0.516831	0.5
Nfatc4	19.5411	23.0564	0.407564	0.497604	0.5
Tcf4	19.3955	48.158	1.05303	1.64256	1.3
Tead3	19.2913	33.2569	0.226478	0.407208	0.3
Tcf7l1	18.5017	22.1432	0.440373	0.515169	0.5
Parp1	18.3034	16.5843	0.61167	0.744053	0.7
Smad4	17.887	20.5277	0.427064	0.596045	0.5
Pbx2	17.8134	20.9637	0.674944	0.614598	0.6
Deaf1	17.3791	16.2933	0.813581	0.685921	0.7
Tcf7l2	17.2792	6.6048	2.11729	0.653329	1.4
Zfhx3	17.1539	22.9328	4.23775	1.93668	3.1
Ncor1	17.0837	21.4652	0.563026	0.603626	0.6
Smad6	17.0484	2.9764	0.864357	0.253835	0.6
Sra1	17.0435	23.8671	0.402317	0.512951	0.5
Kat5	16.6139	18.6662	0.629657	0.730993	0.7
Naa15	16.3255	16.6865	0.535692	0.683934	0.6
E2f4	16.3216	17.3916	0.631734	0.59439	0.6
Kdm1a	16.2293	22.5012	0.659178	0.895937	0.8
Zeb1	15.5586	19.9521	0.490486	0.520349	0.5
Med7	14.8251	14.4004	0.874146	0.860026	0.9
Creg1	14.3049	12.205	0.391247	0.282025	0.3
Arnt	14.2864	22.8269	0.655809	0.710697	0.7
Yy1	14.2678	19.2791	0.523167	0.755022	0.6
Ep300	14.0539	20.2841	0.568461	0.761056	0.7
Cdk2	13.4406	15.3991	0.911487	0.723788	0.8
Atf1	12.9794	19.3302	0.592344	0.745385	0.7
Ecsit	12.789	8.98128	0.362216	0.378142	0.4
Smad9	12.2324	1.0362	0.747824	0.648324	0.7
Arid2	12.0173	15.575	0.53552	0.700505	0.6
Tead1	11.7152	23.333	0.237703	0.502209	0.4
Hand2	11.5492	7.56129	0.619836	0.721175	0.7
Rbm14	11.3795	13.356	0.525909	0.616824	0.6
Tfdp2	11.3479	14.0823	0.601	0.813366	0.7
Med27	11.1425	13.4714	0.39172	0.495917	0.4
Med17	11.1376	12.9757	0.619561	0.678563	0.6
Smad7	10.8585	9.15673	1.33356	0.842555	1.1
Crebbp	10.7391	15.557	1.29108	1.22147	1.3
Rbpj	10.7114	13.7748	0.432916	0.455436	0.4
Ets1	10.3668	10.8226	1.06978	0.285451	0.7
Nrf1	10.1513	11.6199	0.67236	0.712627	0.7
Sin3a	10.0341	12.3392	0.546838	0.672232	0.6
Ldb2	9.81816	29.1952	0.347419	1.24164	0.8
Epas1	9.81641	13.0645	0.724417	0.477226	0.6
Xrcc6	9.73122	7.60195	0.621454	0.651297	0.6
Trrap	9.3672	12.5058	0.870783	0.755686	0.8
Rarg	9.28812	15.8591	0.545826	0.525495	0.5
Smad3	9.03738	16.9315	0.751326	0.575894	0.7
Smad2	8.97098	11.634	0.682912	0.779921	0.7
Rbl2	8.80995	10.1321	0.528822	0.683866	0.6
Ncoa6	8.69737	10.7181	0.622474	0.625154	0.6
Arntl	8.58707	15.2304	0.623703	0.879733	0.8
Ascc1	8.54138	7.66808	0.369977	0.470781	0.4
Atf7ip	8.02534	13.4218	0.414554	0.591781	0.5
Med23	7.94527	8.95391	0.737393	0.729098	0.7
E2f5	7.53351	6.73758	1.05505	0.969472	1
Rb1	7.40579	6.96426	0.44323	0.529197	0.5
Apex1	7.35189	7.07671	0.420056	0.506534	0.5
Tbp	7.32634	9.89067	0.626718	0.775178	0.7
Nfyb	7.19642	9.69787	0.429018	0.67954	0.6
Pus1	7.16802	5.91681	0.585393	0.535226	0.6
Hivep2	7.13702	11.5264	0.352243	0.543679	0.4
Tcf7	6.74373	5.45233	0.756874	1.19964	1
Mga	6.69051	9.90541	0.76057	0.807338	0.8
Taf1b	6.64196	7.29772	0.52621	0.712836	0.6
Smad1	6.57811	19.7924	0.33172	0.730705	0.5
Clock	6.57363	7.10392	0.62708	0.552454	0.6
Lmo2	6.30716	5.62112	1.72823	2.76245	2.2
Mina	6.21992	4.88927	0.652889	0.696456	0.7
Dcp1a	6.15985	8.19578	0.556133	0.699337	0.6
Tbx3	5.90864	7.19377	0.302118	1.3011	0.8
Creb1	5.85383	7.38216	0.646764	0.803517	0.7
Lpin1	5.64347	6.77284	0.423135	0.576847	0.5
Nrbf2	5.59887	7.45266	0.390814	0.549357	0.5
Tfam	5.56339	6.71918	0.543158	0.657702	0.6
Klf4	5.55485	6.21423	0.363845	0.484672	0.4
Pknox1	5.49133	11.1723	0.57893	0.669021	0.6
Prkdc	5.48518	6.46465	0.742996	0.684174	0.7
Eya3	5.41974	5.83157	0.821407	0.671486	0.7
Crem	5.01482	10.8988	0.466496	1.1253	0.8
Rbl1	4.30955	5.59357	1.42025	1.54221	1.5
Taf1c	4.28991	5.17163	0.609572	0.587369	0.6
E2f3	3.64102	4.10207	1.06333	1.01055	1
Pdlim1	3.47861	6.4752	0.109243	0.174341	0.1
Nfatc1	3.4316	5.14893	0.377513	0.307529	0.3
Foxm1	3.32343	4.17321	2.42973	1.90368	2.2
Zfpm1	3.03565	1.41421	0.562685	0.164212	0.4
E2f1	2.09036	2.05901	0.623885	0.87023	0.7
Tbx2	1.77625	1.11471	0.263381	0.545616	0.4
Npas2	1.51445	10.9493	0.489603	2.40568	1.4
Pitx2	1.4077	0.186805	0.166126	0.714444	0.4
Heyl	1.31735	1.0342	0.207826	0.0208957	0.1
Hey2	1.25431	0.9151	0.30459	0.669844	0.5
Mafb	1.21738	3.83739	0.576168	1.24057	0.9
