# Supplementary material for: Transcriptome of interstitial cells of Cajal reveals unique and selective gene signatures
Source: PLoS One. 2017 Apr 20;12(4):e0176031. doi: 10.1371/journal.pone.0176031 (PMC5398589; doi:10.1371/journal.pone.0176031)
Supplement: S8 Table — (XLSX) [file pone.0176031.s017.xlsx]

## Sheet: Epigenetic enzyme
S8 Table. A list of epigenetic enzymes and regulators expressed in
jejunal and colonic ICC.
Gene		FPKM		Spcifisity (ICC/SMC+PαC)
Fuction	ID	JICC	CICC	JICC	CICC	ICC
DNA methyation	Dnmt1	10.4714	18.9062	0.607565	0.846826	0.727195
	Dnmt3a	11.7319	29.8273	0.788349	1.60883	1.19859
DNA demethyation	Tet1	3.43297	4.27343	1.47188	1.17515	1.32351
	Tet2	17.8722	13.0391	2.20301	1.03193	1.61747
	Tet3	2.87108	5.08438	0.652746	0.798707	0.725727
	Alkbh1	3.28317	3.88472	0.654087	0.689423	0.671755
Methyl-CpG binding	Lrwd1	6.87991	5.83672	0.456836	0.461095	0.458965
	Mbd1	15.9627	17.5077	0.890911	0.783552	0.837232
	Mbd2	37.4447	43.1477	0.685098	0.668267	0.676682
	Mbd3	38.8335	38.9771	0.869808	0.787596	0.828702
	Mbd4	1.56366	3.89394	0.446261	0.444797	0.445529
	Mbd5	4.79769	5.59199	0.702302	0.65617	0.679236
	Mbd6	25.5827	38.8291	1.61448	1.76639	1.69043
	Mecp2	10.7019	13.3562	0.576735	0.678833	0.627784
	Uhrf1	3.15782	4.10265	0.876507	1.69541	1.28596
Histone acetylation	Atf2	14.9722	18.8071	0.679874	0.817829	0.748851
	Cdyl	3.2597	4.39461	0.430408	0.504029	0.467218
	Clock	6.57363	7.10392	0.62708	0.552454	0.589767
	Crebbp	10.7391	15.557	1.29108	1.22147	1.25627
	Csrp2bp	10.1141	11.6372	0.554756	0.643164	0.59896
	Elp3	14.7397	16.2414	0.544135	0.627491	0.585813
	Elp4	6.27774	6.67186	0.559681	0.765781	0.662731
	Ep300	14.0539	20.2841	0.568461	0.761056	0.664758
	Epc1	12.2901	19.5398	0.703379	0.864641	0.78401
	Gtf3c4	5.61479	11.8613	0.869099	1.44896	1.15903
	Hat1	10.2861	10.2025	0.702729	0.866901	0.784815
	Hcfc1	31.8784	35.691	0.562067	0.657998	0.610032
	Ing3	5.57146	6.73983	0.719616	0.942097	0.830856
	Kat2a	13.0923	14.5653	0.563026	0.562258	0.562642
	Kat2b	26.7607	23.6223	0.588366	0.581641	0.585003
	Kat5	16.6139	18.6662	0.629657	0.730993	0.680325
	Mcrs1	19.2009	20.468	0.561724	0.607108	0.584416
	Med24	14.8021	15.3636	0.520734	0.581785	0.551259
	Mettl8	4.08838	3.97639	0.678586	0.90349	0.791038
	Mgea5	30.0422	33.1436	0.529755	0.686643	0.608199
	Ncoa1	10.3643	15.3008	0.934145	1.00692	0.970532
	Ncoa2	7.81611	10.3982	0.548543	0.765935	0.657239
	Ncoa3	7.58079	14.4271	0.812036	0.744692	0.778364
	Ogt	52.1567	56.2535	1.47203	1.08393	1.27798
	Phf20	8.03121	9.67131	0.749233	0.875451	0.812342
	Sap130	11.6371	11.3371	0.579703	0.476736	0.52822
	Supt7l	7.807	8.48789	0.507387	0.610223	0.558805
	Tada1	9.73435	7.16155	0.748069	0.576007	0.662038
	Tada2a	7.41	8.37744	0.76868	0.796536	0.782608
	Tada3	11.325	15.5412	0.463887	0.633726	0.548806
	Taf1	12.5844	16.5575	1.25321	1.16787	1.21054
	Taf5	2.10177	2.52171	0.575839	0.738753	0.657296
	Taf5l	8.41013	9.25029	0.674075	0.713396	0.693736
	Taf6l	3.14037	3.86383	0.465606	0.600418	0.533012
	Taf9	31.1319	30.1363	0.415194	0.590177	0.502686
	Taf10	15.2263	17.0007	0.273921	0.476398	0.37516
	Taf12	3.68991	4.56829	0.455034	0.64413	0.549582
	Usp22	13.8974	16.4025	0.544178	0.771677	0.657927
	Wdr5	10.0412	13.1992	0.555795	0.678822	0.617308
Histone deacetylation	Atxn3	4.15584	4.99094	0.487993	0.673238	0.580616
	Hdac1	39.2548	52.8477	0.731171	1.0133	0.872233
	Hdac2	28.3981	38.7151	0.677891	0.637155	0.657523
	Hdac3	26.7312	32.5272	0.65232	0.660046	0.656183
	Hdac4	5.01151	5.91102	1.02919	0.748037	0.888615
	Hdac5	43.846	49.5013	0.507837	0.512668	0.510252
	Hdac6	7.52733	8.75825	0.955362	0.385348	0.670355
	Hdac7	24.9566	25.4657	0.434292	0.638159	0.536226
	Hdac8	5.5498	5.38205	0.732702	0.713686	0.723194
	Hdac10	4.89306	4.53802	0.706737	0.289244	0.497991
	Hdac11	14.7202	13.8754	0.448571	0.741353	0.594962
	Mta2	26.5682	32.0311	0.575108	0.689387	0.632247
	Nacc2	35.4573	13.4307	0.641864	0.767951	0.704908
	Sirt1	5.76396	7.53969	0.737879	0.726329	0.732104
	Sirt3	23.7794	7.51343	0.62125	0.814068	0.717659
	Suds3	24.1979	21.548	0.69829	0.473703	0.585997
Histone methyation	Ash2l	12.0986	13.9705	0.493071	0.687145	0.590108
	Carm1	19.725	20.3937	0.503578	0.485272	0.494425
	Cxxc1	29.7856	30.5404	0.703737	0.651805	0.677771
	Dot1l	11.1432	11.1144	0.733464	0.580679	0.657071
	Eed	10.9676	15.2378	0.586822	0.77958	0.683201
	Ehmt1	9.16201	10.9294	0.636644	0.723807	0.680226
	Ehmt2	43.5058	46.0557	0.893257	0.689714	0.791485
	Ezh1	9.40032	8.79846	0.525257	0.505999	0.515628
	Ezh2	6.76096	7.67266	1.3414	1.3803	1.36085
	Nsd1	8.99179	13.0399	0.869439	0.86853	0.868985
	Prmt1	45.9752	44.9101	0.474453	0.536746	0.5056
	Prmt2	20.0938	22.6067	0.548456	0.675031	0.611743
	Prmt6	3.02662	3.2796	0.692688	0.634065	0.663376
	Prmt7	8.97992	3.47647	0.762466	0.485486	0.623976
	Rbbp5	5.65833	6.9215	0.662567	0.798184	0.730376
	Setd1a	13.9135	18.9461	0.910816	0.798023	0.854419
	Setd3	35.7159	41.5597	0.431625	0.622923	0.527274
	Smyd2	26.2098	23.3925	0.581656	0.438954	0.510305
	Suv39h1	3.43098	4.12883	0.562717	0.796201	0.679459
	Suv420h1	12.3951	18.0832	0.616257	0.783347	0.699802
	Suv420h2	63.3605	46.5669	3.02168	0.956221	1.98895
	Suz12	16.911	20.8854	0.75264	0.997541	0.875091
	Wdr5	10.0412	13.1992	0.555795	0.678822	0.617308
	Wdr82	32.3987	38.1842	0.577403	0.707098	0.64225
Histone demethyation	Jarid2	10.2577	14.0912	0.939541	1.12838	1.03396
	Jmjd6	14.3416	16.6485	0.49084	0.55387	0.522355
	Kdm1a	16.2293	22.5012	0.659178	0.895937	0.777558
	Kdm1b	3.32538	3.18568	0.102789	0.11822	0.110504
	Kdm2a	13.7929	18.4917	0.614876	0.645091	0.629984
	Kdm2b	8.55243	10.1673	0.42459	0.684682	0.554636
	Kdm4a	14.5199	19.5803	0.604716	0.717411	0.661063
	Kdm4c	6.12003	7.77953	0.687787	0.870536	0.779161
	Kdm5b	8.6448	17.6842	0.484977	0.810484	0.64773
	Kdm5c	10.216	13.4146	0.600807	0.671053	0.63593
	Kdm5d	2.3031	3.4643	0.757517	0.843794	0.800656
	Kdm6a	8.09977	11.6911	0.810528	0.902471	0.8565
	Phf2	15.5655	17.3551	0.62495	0.59009	0.60752
	Phf8	6.96156	10.0609	0.784933	0.924913	0.854923
	2410016O06Rik	2.01571	2.89289	0.372855	0.629865	0.50136
