# Supplementary material for: Transcriptome of interstitial cells of Cajal reveals unique and selective gene signatures
Source: PLoS One. 2017 Apr 20;12(4):e0176031. doi: 10.1371/journal.pone.0176031 (PMC5398589; doi:10.1371/journal.pone.0176031)
Supplement: S9 Table — (XLSX) [file pone.0176031.s018.xlsx]

## Sheet: Kinase
S9 Table. A list of protein kinases expressed in jejunal and colonic ICC.
Gene	FPKM		Spcifisity (ICC/SMC+PαC)
ID	JICC	CICC	JICC	CICC	ICC
Kit	468.03	792	11.5461	63.9093	37.7277
Mylk	382.84	199.76	0.0721222	0.0934064	0.0827643
Prkcq	306.29	207.84	10.8636	18.8386	14.8511
Dmpk	272.56	156.48	0.152036	0.15964	0.155838
Akt1	140.01	100.38	0.951427	0.60426	0.777843
Clk1	107.73	116.79	1.13946	0.928295	1.03388
Nrbp2	102.11	53.07	0.572885	0.398985	0.485935
Mapk3	97.92	93.68	0.556056	0.590408	0.573232
Wnk2	96.01	13.7	1.38672	0.295911	0.841317
Ddr1	92.65	48.76	1.017	0.70373	0.860367
Csnk1a1	84.55	114.25	0.456257	0.661826	0.559042
Ilk	83.31	105.29	0.167284	0.200402	0.183843
Axl	81.4	89.78	0.982054	0.543722	0.762888
Fgfr2	65.48	19.99	0.774949	0.491354	0.633152
Ryk	64.39	53.87	0.553377	0.522279	0.537828
Cdc42bpb	62.7	69.54	0.587638	0.765376	0.676507
Fgfr1	61.48	214	0.666624	0.733183	0.699903
Pink1	60.98	59.74	0.37064	0.492296	0.431468
Acvrl1	60.26	28.63	3.42165	0.576398	1.99902
Csnk1g2	58.57	78.27	0.542885	0.489236	0.51606
Cdk16	58.06	44.77	0.998685	0.674815	0.83675
Mink1	57.99	38.99	1.9587	0.962589	1.46065
Fastk	54.55	29.67	0.628994	0.397778	0.513386
Trim28	53.61	65.38	0.509627	0.600128	0.554878
Obscn	53.49	0.85	17.4674	1.82428	9.64583
Araf	53.46	59.71	0.775936	0.807621	0.791778
Vegfa	53.23	12.26	3.05038	0.638991	1.84468
Pan3	49.38	36.47	2.34985	1.28779	1.81882
Map2k2	48.71	44.27	0.377989	0.460679	0.419334
Wnk1	47.31	67.69	0.519998	0.762612	0.641305
Stk25	45.68	53.7	0.681738	0.598459	0.640098
Speg	45.08	28.47	0.29036	0.231253	0.260807
Gsk3a	44.29	44.12	0.493715	0.511563	0.502639
Clk4	43.66	44.15	1.36334	0.942077	1.15271
Tesk1	41.92	25.19	0.686585	0.45463	0.570608
Cdk4	38.77	53.16	0.459869	0.586503	0.523186
Csnk1d	37.96	43.05	0.59953	0.620866	0.610198
Prkaca	37.31	35.84	0.42539	0.460434	0.442912
Raf1	37.25	38.42	0.433734	0.518164	0.475949
Mapkapk2	37.18	39.11	0.351456	0.350721	0.351089
Csnk2a1	37.17	36.82	0.665767	0.7215	0.693634
Mark3	37.07	40.41	0.690381	0.725638	0.70801
Bmpr1a	36.17	46.99	0.432698	0.54288	0.487789
Csnk1e	35.63	26.49	0.886505	0.647747	0.767126
Cab39	35.36	27.62	0.50733	0.603827	0.555578
Nek9	35.16	37.4	0.441286	0.581418	0.511352
Prkag1	34.75	31.03	0.556448	0.498528	0.527488
Map2k1	33.82	67.73	0.434564	1.08288	0.75872
Cdk9	33.78	34.91	0.731516	0.6751	0.703308
Trib2	33.73	9.74	2.46219	0.53515	1.49867
Stk11	33.68	32.23	0.517867	0.565345	0.541606
Csk	33.51	30.91	0.809822	0.784911	0.797366
Prkacb	33.44	37.48	0.183879	0.293419	0.238649
Stk38	33.3	28.57	0.928788	0.793624	0.861206
Tgfbr2	33.28	60.96	0.649289	0.797361	0.723325
Nrbp1	33.21	43.85	0.47881	0.632851	0.555831
Hipk1	32.84	45.29	0.642612	0.89169	0.767151
Ddr2	32.52	51.16	0.442867	0.696005	0.569436
Akt2	32.31	44.02	0.40593	0.508428	0.457179
Aatk	30.95	17.64	2.28251	2.99453	2.63852
Camk1	30.82	35.82	0.481368	0.629707	0.555538
Map4k3	30.2	29.4	0.892501	0.816125	0.854313
Mapk14	29.41	36.21	0.579846	0.587871	0.583859
Scyl1	28.56	33.55	0.464829	0.430909	0.447869
Abl1	28.48	38.2	0.347753	0.438811	0.393282
Irak1	28.38	30.24	0.86608	0.650154	0.758117
Slk	28.36	39.6	0.785844	1.01561	0.900728
Mapk13	27.75	34.31	1.58317	1.09453	1.33885
Cdk5	27.41	24.52	0.605905	0.60593	0.605917
Pkn1	27.32	20.66	0.679539	0.547044	0.613291
Trio	27.23	44.99	0.668527	1.14906	0.908793
Pkdcc	26.85	11.54	0.225328	0.278732	0.25203
Prkg1	26.8	18.84	0.923209	0.969593	0.946401
Mapk1	26.62	35.74	0.460698	0.704193	0.582446
Tlk1	26.01	34.88	0.652102	0.931528	0.791815
Npr2	25.84	44.35	0.561929	0.613855	0.587892
Mark4	25.38	14.48	1.14513	0.591051	0.868092
Clk2	24.86	27	1.16817	0.7864	0.977285
Epha4	24.62	19.86	3.29888	2.22853	2.7637
Brsk1	24.55	14.55	1.08866	0.739536	0.914096
Pkn2	24.21	22.58	0.479091	0.742701	0.610896
Adrbk1	24.02	23.98	0.523298	0.601448	0.562373
Ulk1	23.75	26.45	0.486054	0.532921	0.509488
Cdk11b	23.67	27.53	0.545788	0.543072	0.54443
Ephb3	22.68	9.84	2.7503	0.788764	1.76953
Jak1	22.58	54.18	0.453972	0.688479	0.571226
Trpm7	22.48	24.69	0.636573	0.627756	0.632165
Adnp	22.43	24.8	0.807695	0.779016	0.793355
Gak	22.37	24.73	0.547555	0.611627	0.579591
Tnk2	21.95	25.65	0.569843	0.668409	0.619126
Clk3	21.74	23.91	0.72557	0.729572	0.727571
Prkd3	21.42	24.64	0.384239	0.598488	0.491364
Taok2	21.34	23.67	0.798602	0.673171	0.735887
Dlg1	21.29	31.98	0.413935	0.648214	0.531074
Cdk8	21.16	20.63	0.299983	0.428851	0.364417
Srpk2	21.02	17.85	0.901012	0.811029	0.85602
Nek7	20.94	27.4	0.324207	0.656448	0.490327
Hipk3	20.12	17.85	0.632247	0.543378	0.587813
Snrk	20.09	19.57	0.746588	0.76813	0.757359
Prpf4b	19.91	22.81	0.932537	0.805508	0.869023
Cdk10	19.68	19.34	0.727867	0.611002	0.669435
Fyn	19.63	17.93	0.660353	0.679598	0.669976
Phkg2	19.6	18.86	0.63104	0.688125	0.659582
Lats2	19.5	44.65	0.534266	1.08649	0.81038
Ephb2	19.39	6.05	3.65161	1.00031	2.32596
Cdc42bpa	19.29	17.58	0.940141	0.678395	0.809268
Map4k4	19.21	25.34	0.624297	0.604442	0.614369
Map2k7	19.19	23.32	0.544485	0.673897	0.609191
Dapk3	18.35	21.38	0.320706	0.33648	0.328593
Mast4	18.31	9.69	0.879809	0.537074	0.708441
Srpk1	17.96	18.57	1.09459	0.936655	1.01562
Pdgfrb	17.71	31.98	1.22646	0.645523	0.935993
Ptk7	17.71	32.01	0.541104	0.540657	0.54088
Rps6ka4	17.49	17.9	0.425316	0.431815	0.428565
Ephb4	17.39	21.37	0.53226	0.534635	0.533447
Mknk2	17.3	16.94	0.388966	0.434419	0.411692
Mark2	17.29	23.28	0.615505	0.717063	0.666284
Mapk6	17.19	33.01	0.737524	1.03934	0.888431
Hipk2	17.17	12.1	3.11941	1.80527	2.46234
Rps6kb2	17.14	15.97	0.891933	0.607892	0.749912
Pak2	17.13	21.37	0.513398	0.662498	0.587948
Cdk17	17.03	11.56	0.215644	0.410744	0.313194
Stk3	16.92	26.55	0.737001	1.40747	1.07224
Mast2	16.87	18.99	0.495513	0.509324	0.502419
Mapk9	16.11	14.08	0.69069	0.649003	0.669847
Uhmk1	16.1	16.82	0.794347	1.15345	0.9739
Prkag2	15.91	13.9	0.141609	0.229733	0.185671
Sik3	15.9	28.69	0.437346	0.759939	0.598643
Map2k4	15.82	18.24	0.425007	0.570867	0.497937
Stk40	15.69	23.17	0.190805	0.267028	0.228917
Map3k7	15.67	17.26	0.682221	0.650729	0.666475
Rps6ka3	15.64	15.88	0.356304	0.394664	0.375484
Map4k5	15.56	15.23	0.713892	0.615155	0.664523
Lmtk3	15.55	13.73	7.18694	5.17866	6.1828
Csnk2a2	15.53	18.46	0.548147	0.669847	0.608997
Mknk1	15.3	13.49	0.69651	0.598583	0.647546
Gsk3b	15.24	14.93	0.840908	0.801442	0.821175
Stk16	15.2	12.85	0.538695	0.458498	0.498596
Dyrk1a	15.19	17.82	0.602614	0.792744	0.697679
Sik1	14.99	3.07	1.32071	0.326644	0.823677
Ikbkb	14.87	14.66	0.817482	0.744822	0.781152
Map3k10	14.81	14.51	0.520595	0.496353	0.508474
Grk6	14.74	15.51	0.622215	0.556311	0.589263
Insr	14.6	16.37	0.73115	0.791755	0.761453
Chuk	14.57	17.43	0.727832	0.75051	0.739171
Pdk4	14.45	3.13	0.24431	0.224596	0.234453
Mst1r	14.24	9.57	0.603381	0.29173	0.447555
Npr1	14.23	2.45	0.949999	0.15943	0.554715
Bckdk	14.22	15.33	0.332621	0.385858	0.359239
Src	14.19	13.67	0.335541	0.332506	0.334024
Bmpr2	14.16	14.84	0.836852	0.698687	0.767769
Pskh1	14.08	14.67	0.709998	0.668589	0.689294
Map3k4	13.82	13.5	0.853477	0.717623	0.78555
Tlk2	13.7	17.12	0.558147	0.759307	0.658727
Tbrg4	13.62	8.7	0.526276	0.417098	0.471687
Rock1	13.6	22.41	0.475423	0.747141	0.611282
Prkaa1	13.51	19.18	0.606124	0.819424	0.712774
Pim3	13.5	10.48	0.527625	0.444262	0.485943
Akt3	13.44	11.55	0.733846	0.583602	0.658724
Cdk2	13.44	15.4	0.911487	0.723788	0.817638
Stk24	13.18	17.46	0.436308	0.663348	0.549828
Map3k11	12.97	10.27	0.963617	0.77452	0.869068
Matk	12.92	6.37	2.63078	4.21778	3.42428
Camk2g	12.91	13.95	0.237394	0.199679	0.218537
Oxsr1	12.67	13.6	0.576229	0.705287	0.640758
Prkci	12.49	22.23	0.38717	0.446019	0.416594
Prkce	12.48	5.98	1.01934	0.711813	0.865575
Lats1	12.35	17.3	1.28771	0.999957	1.14383
Pxk	12.27	15.34	0.410345	0.544181	0.477263
Limk2	12.17	9.39	1.21869	1.17729	1.19799
Ror2	11.86	39.6	0.31227	0.6799	0.496085
Axin1	11.65	14.13	0.523437	0.623497	0.573467
Map2k5	11.61	10.99	0.614261	0.519631	0.566946
Tgfbr1	11.6	16.8	0.456133	0.577387	0.51676
Stk39	11.54	7	0.61569	0.656404	0.636047
Ptk2	11.42	21.48	0.268983	0.494999	0.381991
Cdk13	11.33	12.8	0.826199	0.686311	0.756255
Fgfr3	11.17	1.21	8.25371	0.215766	4.23474
Ulk2	11.12	12.63	0.436137	0.586092	0.511115
Stradb	11.09	6.86	0.63034	0.47123	0.550785
Camk2d	11.07	12.52	0.207128	0.267712	0.23742
Prkab1	10.95	15.68	0.491198	0.700049	0.595623
Vrk3	10.94	13.14	0.868448	0.928842	0.898645
Rock2	10.93	17.17	0.371504	0.639681	0.505593
Strada	10.89	8.77	0.610225	0.511052	0.560638
Stk38l	10.88	12.4	0.545455	0.578317	0.561886
Jak3	10.87	5.61	2.60326	0.751903	1.67758
Map2k3	10.73	13.94	0.358825	0.455948	0.407387
Nprl2	10.61	11.92	0.624205	0.560688	0.592446
Limk1	10.58	10.12	1.11485	1.07742	1.09614
Mapkapk5	10.58	12.06	0.378485	0.523783	0.451134
Plk2	10.39	3.03	0.752914	0.222316	0.487615
Csnk1g3	10.31	10.5	0.868318	0.775013	0.821666
Nek8	10.23	10.5	2.44577	0.889773	1.66777
Prkcd	10.23	15.38	0.442662	0.803114	0.622888
Pik3c3	10.03	11.08	0.588922	0.719778	0.65435
Ccnd1	9.99	3.66	0.485615	0.124911	0.305263
Map3k12	9.74	11.82	0.937858	0.757689	0.847774
Gtf2h1	9.68	11.28	0.446372	0.548449	0.49741
Eif2ak4	9.6	9.92	1.23426	0.707952	0.971106
Jak2	9.59	27.77	0.325751	0.920136	0.622943
Tbk1	9.51	11.35	0.86337	0.857995	0.860682
Ercc3	9.34	12.98	0.374961	0.603166	0.489063
Acvr1b	9.25	6.57	1.35518	0.765933	1.06056
Fastkd1	9.25	4.1	1.53832	0.635751	1.08704
Dstyk	9.22	12.09	0.750809	0.844234	0.797522
Gtf2h2	9.17	12.25	0.736954	1.04373	0.890341
Dclk2	9.16	5.87	1.37514	1.27916	1.32715
Prkab2	9.1	6.43	0.30214	0.259653	0.280896
Acvr1	9.01	12.95	0.497867	0.480417	0.489142
Mapk10	8.99	3.83	0.976224	2.80932	1.89277
Gtf2h3	8.92	9.06	0.526548	0.580749	0.553649
Mapk4	8.91	14.41	0.669499	1.32207	0.995787
Pdpk1	8.83	11.07	0.585705	0.702804	0.644255
Map4k2	8.79	10.64	0.996995	0.796171	0.896583
Mapk7	8.79	15.7	0.796079	0.813863	0.804971
Stk4	8.79	10.86	0.643026	0.752395	0.69771
Taok3	8.64	7.64	0.793292	0.615853	0.704572
Pik3r4	8.63	11.12	0.487616	0.576248	0.531932
Pnck	8.63	9.3	0.114811	0.186155	0.150483
Cdk7	8.62	12.59	0.501209	0.687074	0.594141
Igf1r	8.6	5.25	0.356745	0.238288	0.297517
Kalrn	8.56	7.41	0.273824	0.409143	0.341483
Taok1	8.5	10.51	0.674812	0.709527	0.692169
Sbk1	8.45	6.5	1.00309	0.861557	0.932324
Ick	8.41	7.94	0.996568	0.861402	0.928985
Ppp2r3c	8.36	8.69	0.548675	0.731584	0.64013
Sik2	8.34	12.53	0.562128	0.867942	0.715035
Aak1	8.18	10.23	0.717012	0.785462	0.751237
Chek2	8.18	4.87	0.199597	0.204992	0.202295
Acvr2a	7.96	6.19	0.782309	0.485259	0.633784
Adck1	7.95	6.3	0.679077	0.653011	0.666044
Pak1	7.93	20.91	0.778161	1.56938	1.17377
Rps6kb1	7.83	10.28	0.702534	0.705684	0.704109
Map3k5	7.76	3.64	0.60625	0.27228	0.439265
Rps6ka2	7.73	19.48	0.544356	0.975718	0.760037
Pbk	7.68	8.94	2.90732	3.21822	3.06277
Mark1	7.61	4.89	0.603336	0.549095	0.576216
Yes1	7.56	7.82	0.834101	0.741839	0.78797
Eif2ak1	7.48	8.39	0.6192	0.670623	0.644912
Sgk1	7.46	22.6	0.366294	0.5355	0.450897
Ret	7.34	11.08	0.510013	3.09461	1.80231
Pak4	7.11	7.52	0.902956	0.900749	0.901852
Cdc42bpg	7.04	7.89	1.05916	0.734647	0.896901
Map3k3	6.98	9.73	0.434294	0.531938	0.483116
Ercc2	6.96	6.62	0.604508	0.529347	0.566928
Eif2ak2	6.94	8.41	0.67647	0.820351	0.748411
Trim24	6.94	30.87	0.728925	2.03948	1.3842
Nek6	6.88	8.81	0.858949	0.768888	0.813919
Ulk3	6.87	6.47	1.15243	0.716125	0.934276
Mast3	6.83	6.61	0.704954	0.46263	0.583792
Prkd2	6.83	12.66	0.690635	0.71094	0.700787
Cdk20	6.55	5.64	0.807794	0.689947	0.748871
Dyrk2	6.52	9.69	0.699655	0.96166	0.830658
Cdk1	6.46	10.58	1.17418	2.44851	1.81134
Mapk12	6.46	11.02	0.640052	0.637073	0.638562
Cdk12	6.44	7.87	0.720997	0.717118	0.719058
Fastkd2	6.43	4.92	0.603655	0.58871	0.596182
Map3k1	6.43	4.82	1.42157	0.673549	1.04756
Prkaa2	6.4	1.75	0.195173	0.0972942	0.146234
Sgk3	6.35	3.03	1.24403	0.70492	0.974478
Dyrk1b	6.22	9.67	0.927489	1.08631	1.0069
Ern1	6.2	6.46	1.20291	0.879868	1.04139
Tyk2	6.18	10.49	0.666151	0.748648	0.707399
Scyl3	6.11	6	0.954908	0.798902	0.876905
Erbb2	6.08	7.27	0.835067	0.835769	0.835418
Nlk	6.08	5.91	0.643032	0.607132	0.625082
Camkk2	6.07	9.02	0.540838	0.588644	0.564741
Map3k2	6	8.56	0.778945	0.758816	0.76888
Grk4	5.88	3.89	1.30634	0.653467	0.979905
Gtf2h4	5.88	8.48	0.257121	0.438896	0.348009
Rps6kc1	5.86	12.9	0.453591	0.822966	0.638278
Cask	5.85	21.84	0.809796	1.43382	1.12181
Lmtk2	5.79	6.42	0.63166	0.842111	0.736885
Scyl2	5.78	8.44	0.527403	0.746108	0.636755
Bmpr1b	5.76	0.7	9.8271	7.15461	8.49086
Pdgfra	5.63	42.2	0.152085	0.182027	0.167056
Pdk3	5.63	3.96	0.350903	0.34247	0.346687
Dclk1	5.58	122.45	0.577379	7.18658	3.88198
Prkx	5.57	7.81	0.944332	1.12145	1.03289
Prkdc	5.49	6.46	0.742996	0.684174	0.713585
Eif2ak3	5.34	7.27	1.04919	0.534582	0.791889
Irak2	5.18	6.67	0.297048	0.420356	0.358702
Itgb3	5.15	5.72	0.123971	0.0908449	0.107408
Mapkapk3	5.13	3.27	0.612141	0.437407	0.524774
Ror1	5.13	15.59	0.911666	1.10593	1.0088
Traf6	5.07	6.31	0.827015	0.827553	0.827284
Ikbkap	5.06	6.16	0.714412	0.791476	0.752944
Cad	5	5.2	0.706113	0.541135	0.623624
Stk17b	4.98	4.19	0.0802846	0.130486	0.105385
Nek1	4.9	15.06	0.416923	1.54946	0.983193
Ksr1	4.89	5.92	0.438276	0.38649	0.412383
Braf	4.82	6.46	0.648015	0.776541	0.712278
Dapk1	4.79	40.21	0.179864	1.08316	0.631514
Camkk1	4.77	7.29	0.462721	0.545583	0.504152
Ripk1	4.68	5.64	0.506759	0.555568	0.531163
Mapk8	4.63	6.96	0.561081	0.675284	0.618182
Lrrk1	4.59	7.65	0.338733	0.237001	0.287867
Tbck	4.41	5.02	0.778701	0.81523	0.796965
Cdk19	4.29	3.69	0.856274	1.01775	0.93701
Tgfb2	4.27	10.39	0.182586	0.143833	0.163209
Cdc7	4.21	4.44	1.17633	0.679215	0.927774
Adrbk2	4.2	7.66	0.301976	1.11861	0.710295
Ripk3	4.1	4.42	1.45117	0.81502	1.13309
Rps6ka1	4.07	2.37	0.864358	1.62049	1.24242
Epha7	3.96	14.8	0.376381	0.451654	0.414017
Frk	3.93	7.84	0.6269	1.2807	0.953801
Rnasel	3.88	3.07	0.632381	0.678393	0.655387
Stk10	3.87	5.78	0.524143	0.445733	0.484938
Atr	3.84	3.81	0.848903	0.708108	0.778505
Camk2a	3.82	8.21	0.549642	1.51982	1.03473
Tpx2	3.76	4.72	1.65261	2.38774	2.02017
Pdik1l	3.64	4.28	1.29878	1.15131	1.22504
Ripk2	3.57	4.29	0.306736	0.448407	0.377572
Stk35	3.54	4.99	0.389202	0.65531	0.522256
Tnik	3.54	3.56	0.373624	0.404079	0.388851
Cdk14	3.51	7.41	0.50826	0.356784	0.432522
Wnk4	3.43	3.9	0.958885	0.955118	0.957001
Camk2b	3.42	3.96	0.301995	0.915462	0.608729
Atm	3.39	7.86	0.538094	1.25072	0.894408
Abl2	3.32	5.23	0.886412	1.11426	1.00034
Lyn	3.32	0.93	0.570205	0.113217	0.341711
Acvr2b	3.29	2.76	1.50315	0.63745	1.0703
Cdkl3	3.28	2.27	1.2299	0.726259	0.978078
Map2k6	3.1	2.38	0.758063	0.852026	0.805045
Bmp2k	3.05	3.86	0.730609	0.851019	0.790814
Ephb6	3.01	6	0.47833	1.12006	0.799193
Irak4	2.9	2.55	0.523749	0.495112	0.50943
Prkca	2.81	4.19	0.321711	0.272398	0.297054
Vrk1	2.81	3.08	0.730233	0.86387	0.797052
Cdkl2	2.77	0.98	0.729907	0.464887	0.597397
Plk1	2.77	3.74	1.26143	1.61362	1.43753
D8Ertd82e	2.61	0.77	0.172128	0.203352	0.18774
Ntrk2	2.48	0.24	1.79016	0.421838	1.106
Map3k8	2.45	2.16	0.503438	0.442567	0.473003
Wee1	2.4	3.05	0.576297	0.834201	0.705249
Lrrk2	2.35	4.44	0.481999	0.665777	0.573888
Vrk2	2.34	3.01	0.377125	0.460252	0.418688
Trib1	2.27	12.73	0.173649	1.17159	0.672622
Bub1b	2.11	2.47	0.788183	0.929264	0.858724
Stk32c	2.09	1.69	0.294139	0.404318	0.349229
Aurkb	2.03	3.11	1.85363	2.54121	2.19742
Pkmyt1	2.01	4.03	1.04084	0.641777	0.841307
Aurka	2	2.87	0.812618	1.11324	0.962929
Ect2	1.98	2.58	2.05601	2.59342	2.32472
Tom1l1	1.92	3.9	0.279744	0.911988	0.595866
Fastkd5	1.86	2.12	0.67624	0.712403	0.694321
Nek2	1.86	2.44	1.71609	2.55073	2.13341
Tesk2	1.81	2.13	0.905763	1.11328	1.00952
Grk1	1.67	1.28	3.39406	1.78799	2.59103
Plk4	1.61	2.5	0.827911	1.1973	1.01261
Srpk3	1.56	14.02	0.24149	1.11849	0.67999
Phkg1	1.43	0.16	3.84067	3.02508	3.43288
2610018G03Rik	1.35	4.35	0.152361	1.41576	0.784062
