# Supplementary material for: Transcriptome of interstitial cells of Cajal reveals unique and selective gene signatures
Source: PLoS One. 2017 Apr 20;12(4):e0176031. doi: 10.1371/journal.pone.0176031 (PMC5398589; doi:10.1371/journal.pone.0176031)
Supplement: S10 Table — (XLSX) [file pone.0176031.s019.xlsx]

## Sheet: Phosphatase
S10 Table. A list of protein phosphatases expressed in jejunal
and colonic ICC.
Gene	FPKM		Spcifisity (ICC/SMC+PαC)
ID	JICC	CICC	JICC	CICC	ICC
Ppp1cb	176.244	164.889	0.266147	0.417369	0.341758
Dusp1	112.488	86.8841	0.750326	0.410136	0.580231
Ppp1ca	105.198	125.679	0.435339	0.523405	0.479372
Ppp1r12a	99.3541	75.8866	0.146943	0.187726	0.167335
Ppp1cc	91.4953	163.341	0.65181	1.02057	0.836189
Ppp2r5a	90.469	45.9166	0.686991	0.430375	0.558683
Ppp2ca	87.9953	100.704	0.443993	0.649292	0.546643
Ppm1a	79.107	42.4955	0.632402	0.48559	0.558996
Ctdsp2	73.7127	140.869	0.417681	0.647843	0.532762
Phpt1	71.4698	51.6908	0.744484	0.708956	0.72672
Ptprs	68.6945	84.1824	0.695533	0.748175	0.721854
Ppp2r5c	64.1564	36.1457	0.998261	0.634297	0.816279
Ptp4a2	57.679	70.2974	0.495177	0.683784	0.58948
Ctdsp1	57.4941	77.2195	0.391875	0.505713	0.448794
Dusp3	52.0025	50.103	0.525795	0.588847	0.557321
Ppp2cb	45.8208	52.0305	0.514603	0.628993	0.571798
Ppp5c	38.6617	27.1518	0.624717	0.581263	0.60299
Ptpra	38.1857	40.678	0.694014	0.730159	0.712087
Ptp4a3	37.302	22.1606	0.347145	0.235735	0.29144
Ppp3r1	37.027	61.8351	0.536634	0.824409	0.680521
Ilkap	33.5185	29.0913	0.665973	0.583904	0.624938
Ppp3cb	31.2948	35.7341	0.417828	0.550487	0.484157
Ctdnep1	29.7137	36.6462	0.451676	0.469624	0.46065
Ppm1g	28.6283	32.5797	0.533901	0.673232	0.603567
Ptpn11	28.4893	39.7095	0.31536	0.50768	0.41152
Ppm1b	27.4415	28.936	0.419397	0.571906	0.495652
Tenc1	26.9601	45.9524	0.837828	0.628433	0.73313
Ppp4c	22.7944	28.5493	0.496733	0.616127	0.55643
Timm50	21.6013	20.6221	0.489017	0.498224	0.493621
Ptpn9	21.0083	29.558	0.982222	0.868578	0.9254
Dusp6	20.831	99.8816	0.676727	1.64858	1.16265
Cdc14b	20.2517	4.4944	4.5712	1.4144	2.9928
Pten	19.9704	29.7561	0.625035	0.655096	0.640066
Ublcp1	19.9484	21.4524	0.530522	0.637573	0.584048
Acp1	19.9082	21.7555	0.435832	0.617399	0.526615
Ppm1e	19.3339	25.1606	1.32139	1.53787	1.42963
Cdc25b	18.782	27.6026	0.728958	1.01203	0.870496
Ssu72	18.5586	19.1322	0.254506	0.39104	0.322773
Dusp5	17.1353	6.87236	1.66609	0.603874	1.13498
Ptprf	16.7933	34.176	0.322245	0.62555	0.473898
Ptpru	16.2513	5.10748	1.62529	0.561719	1.09351
Ppp6c	15.8313	18.7891	0.605058	0.767866	0.686462
Ppp3ca	15.6871	107.676	0.434223	3.34804	1.89113
Ptpn23	15.0933	23.2582	0.679727	0.623108	0.651418
Ptprk	14.3042	23.6702	0.59332	0.773489	0.683404
Mtmr3	14.0899	28.08	0.562428	0.792097	0.677262
Ptpmt1	13.1662	9.97889	0.58207	0.579205	0.580638
Mdp1	12.9695	12.6827	0.431241	0.496085	0.463663
Ptprm	11.5603	7.98641	0.353336	0.363559	0.358447
Ptpn2	11.5364	11.449	0.869627	0.88644	0.878033
Ppm1m	11.3739	17.2606	0.546286	0.625693	0.58599
Ptpn1	10.7171	12.2384	0.512699	0.497953	0.505326
Acp2	10.4825	13.2589	0.616664	0.610659	0.613662
Mtmr4	10.3289	12.6727	0.830812	0.876907	0.853859
Ctdspl	10.0278	12.239	0.799723	0.863594	0.831659
Ptpn13	9.98077	10.2294	1.02335	2.11448	1.56891
Ppm1f	9.01696	9.22927	0.649017	0.735715	0.692366
Ptpdc1	8.98705	10.3492	0.767135	0.61282	0.689977
Pptc7	8.805	9.36091	0.429225	0.663281	0.546253
Ptpn21	8.63015	15.0372	0.252631	0.487588	0.370109
Cdc14a	8.56738	16.9184	1.53188	0.67205	1.10197
Ptprn	8.54622	6.83687	0.213195	0.763569	0.488382
Ptpn12	8.12887	16.8368	0.481403	0.810283	0.645843
Pgam5	8.10088	10.3134	0.414878	0.686478	0.550678
Dusp26	7.68558	3.05404	0.223701	0.238816	0.231259
Dusp12	7.24214	9.00245	0.669129	0.784572	0.726851
Dusp14	6.7084	7.67443	0.597791	0.577442	0.587616
Ssh1	6.55677	7.91869	0.6648	0.769182	0.716991
Dusp7	6.49581	16.471	0.71731	1.00274	0.860025
Dusp23	6.44375	2.66598	0.555304	0.248145	0.401724
Ssh3	6.21565	6.48393	0.997771	0.807023	0.902397
Dusp4	6.10716	3.53584	4.09793	0.891406	2.49467
Dusp28	6.033	4.77449	0.487401	0.72692	0.60716
Ptprg	5.63211	16.997	0.624627	1.45115	1.03789
Eya3	5.41974	5.83157	0.821407	0.671486	0.746447
Ppm1k	5.41239	3.5012	1.24601	0.971494	1.10875
Ptp4a1	5.2825	6.15602	0.862162	0.82492	0.843541
Ctdspl2	5.22597	10.4028	0.594659	0.873563	0.734111
Ppm1d	5.22401	10.6708	0.620759	0.683124	0.651942
Dusp22	5.07595	6.74099	0.506428	0.634913	0.57067
Ptpn3	5.02849	2.39764	1.71235	0.335299	1.02383
Ptpre	4.9186	0.679538	2.13795	0.624754	1.38135
Mtm1	4.88747	4.7185	0.873387	1.01982	0.946603
Phlpp1	4.8613	4.37382	0.916777	0.637308	0.777042
Ppm1l	4.7244	17.2929	0.0765625	0.578435	0.327499
Dusp10	4.62297	17.4505	0.123465	1.02843	0.57595
Pdp2	4.55594	2.32472	4.30008	2.35611	3.3281
Ptprn2	4.37172	5.20509	0.297041	1.07866	0.687851
Ptpn14	4.34321	8.15993	0.259609	0.359416	0.309512
Ctdp1	4.1763	5.82503	0.441687	0.363331	0.402509
Ppef2	4.11769	1.57421	0.65122	1.01075	0.830986
Ppp3cc	4.03962	2.46239	0.884595	0.60102	0.742808
Ptprj	3.89533	2.40456	0.744813	0.382786	0.563799
Dusp19	3.73478	4.99372	0.456185	0.800219	0.628202
Ppm1j	3.62824	5.63485	0.384132	0.604834	0.494483
Phlpp2	3.55639	5.20566	0.597085	0.778114	0.6876
Cdc25a	3.45812	4.59096	0.482718	0.707988	0.595353
Pdp1	3.45399	5.42217	0.36666	0.699637	0.533149
Rpap2	3.16448	4.55867	0.273212	0.477253	0.375232
Epm2a	3.12046	3.26056	0.467449	0.644053	0.555751
Dusp18	2.79403	4.30576	0.515081	0.640939	0.57801
Dnajc6	2.69954	0.647116	0.584271	0.887574	0.735923
Ptpn4	2.27514	1.70393	1.06157	0.551033	0.806304
Cdkn3	1.82228	1.65307	1.62304	1.51255	1.56779
Dusp8	1.80659	3.10536	0.106028	0.180033	0.143031
