# Supplementary material for: Transcriptome of interstitial cells of Cajal reveals unique and selective gene signatures
Source: PLoS One. 2017 Apr 20;12(4):e0176031. doi: 10.1371/journal.pone.0176031 (PMC5398589; doi:10.1371/journal.pone.0176031)
Supplement: S11 Table — (XLS) [file pone.0176031.s020.xls]

## Sheet: Table S8
S11 Table. Oligonucleotides used in this study.
Name	Forward (5' to 3')	Reverse (5' to 3')	Gene	Region1	Size(bp)2	Varient3	Experiment
Thbs-1/1r	TTCCTCCTGCTGCACCTGGTC	GATCTGTCAGGACTGGCTGCAG	Thbs	V1/2	133/3827	V1	PCR
Thbs-3/3r	CAAACTGGGTGAATCAGAGGCTC	GAAACCTACTGGACAGGCGTCAC	Thbs	V2/8	112/259	V2	PCR
Thbs-6/6r	AGCCACAGCACAGACAACTGCC	GGTCTGGGATGCCATCGTTATCG	Thbs	V3/16	116/0	V3	PCR
Thbs-2/2r	CTCAGCCACCATCTTTGGCCTC	CACCACCAGATGGATCTTTCCATC	Thbs	2/3	130/313699	V1	qPCR
Thbs-9/9r	GTCAGAATGGAGCGTGTGTTCTG	GCAGCTCCTTTCAGTCTTGCATC	Thbs	9/10	125/2350	V1+V2	qPCR
Thbs-11/11r	CATAGACACCACCATGCGTGGAG	CTGGAACTCCTGGAAGTCCTCTG	Thbs	21/22	124/665	V1+V2+V3	qPCR
GAP-2/2r	TCCTGCACCACCAACTGCTTAGC	GTCTTCTGGGTGGCAGTGATGG	Gapdh	4/5	110/244		qPCR
Ano1sp-2a/2r	CTTAGGCCACCTGGTTTCGGAC	CAGATGTTCACGATGTGGACGCTG	Ano1	V1/2	177/59442	ATSS	PCR
Ano1sp-2b/2r	AGCACCGCTTCTCCGTTGCAG	CAGATGTTCACGATGTGGACGCTG	Ano1	V2/2	127/127	ATSS	PCR
Ano1sp-3/3r	GAAGAGAACAACGTGCACCAAGGC	CTCAACGTTGTCACCCTCATAGTC	Ano1	8/10	187,121/5818	ASS	PCR
Ano1sp-1/1r	GAAGCAGATGAGGCTCAACTACC	CAGTGACTTCTCTAAGACTCTGGC	Ano1	15/16	117,105/2850	ASS	PCR
Ano1sp-4/1r	CTGTGCTTGCTGCCTTTTGCTAC	CAGTGACTTCTCTAAGACTCTGGC	Ano1	V15/15	115/388	ATSS	PCR
Ano1sp-5/4r	GCCAGAGTCTTAGAGAAGTCACTG	GTGAAATAGGCTGGGAATCGGTC	Ano1	16/17	95,175/4022	ASS	PCR
Ano1sp-6/4r	CACACTCCTGTCCACCCACTAG	GTGAAATAGGCTGGGAATCGGTC	Ano1	V17/17	112/112	ATSS	PCR
Ano1sp-7/5r	CACCATCATCACAGGAGTCTCATC	GATGACAGCCAGCTTCCCAACAC	Ano1	V24/25	118/1095	ATSS	PCR
1Region spaning exons
2Size of PCR products amplified from cDNA or gDNA. ASS, alternative spliced sites; ATSS, alternative transcriptional start sites.
3 Transcriptional varient ID
